# Supplementary material for: A curated collection of tissue microarray images and clinical outcome data of prostate cancer patients
Source: Sci Data. 2017 Mar 14;4:170014. doi: 10.1038/sdata.2017.14 (PMC5349242; doi:10.1038/sdata.2017.14)
Supplement: Supplementary file 1 [file sdata201714-isa1.zip]

Archive with 5 entries (5 files):
- i_Investigation.txt
- s_study_Wild.txt
- a_FISH_Wild.txt
- a_DISH_Wild.txt
- a_staining_Wild.txt
