# Supplementary material for: A curated collection of tissue microarray images and clinical outcome data of prostate cancer patients
Source: Sci Data. 2017 Mar 14;4:170014. doi: 10.1038/sdata.2017.14 (PMC5349242; doi:10.1038/sdata.2017.14)
Supplement: Supplementary file 1 [file sdata201714-isa1.zip › i_Investigation.txt]

# Investigation File generated for Scientific Data with Investigation File Authoring Tool version 0.1.0 on 09/02/2017 - This metadata file is CC0
ONTOLOGY SOURCE REFERENCE
Term Source Name	NCBITAXON	UBERON	UO	OBI	ERO	NCIT
Term Source File	http://data.bioontology.org/ontologies/NCBITAXON	http://data.bioontology.org/ontologies/UBERON	http://data.bioontology.org/ontologies/UO	http://data.bioontology.org/ontologies/OBI	http://data.bioontology.org/ontologies/ERO	http://data.bioontology.org/ontologies/NCIT
Term Source Version	2016AA	releases/2014-06-15	unknown	2014-08-18	2013-08-02	
Term Source Description	National Center for Biotechnology Information (NCBI) Organismal Classification	Uber Anatomy Ontology	Units of Measurement Ontology	Ontology for Biomedical Investigations	Eagle-I Research Resource Ontology	National Cancer Institute Thesaurus
INVESTIGATION
Investigation Identifier
Investigation Title
Investigation Description
Investigation Submission Date
Investigation Public Release Date
INVESTIGATION PUBLICATIONS
Investigation PubMed ID
Investigation Publication DOI
Investigation Publication Author List
Investigation Publication Title
Investigation Publication Status
Investigation Publication Status Term Accession Number
Investigation Publication Status Term Source REF
INVESTIGATION CONTACTS
Investigation Person Last Name
Investigation Person Mid Initials
Investigation Person First Name
Investigation Person Address
Investigation Person Phone
Investigation Person Fax
Investigation Person Email
Investigation Person Affiliation
Investigation Person Roles
Investigation Person Roles Term Accession Number
Investigation Person Roles Term Source REF
STUDY
Study Identifier	10.1038/sdata.2017.14
Study Title	A curated collection of tissue microarray images and clinical outcome data of prostate cancer patients
Study Submission Date	14/07/2016
Study Public Release Date	14/03/2017
Study Description	http://www.nature.com/articles/sdata201714#abstract
Study File Name	s_study_Wild.txt
Comment[Subject Keywords]	//;////;//;//
Comment[Manuscript Licence]	CC BY-4.0
Comment[Experimental Metadata Licence]	CC0
Comment[Supplementary Information File Name]	
Comment[Supplementary Information File Type]	x-zip-compressed
Comment[Supplementary Information File URL]	http://www.nature.com/articles/sdata201714#supplementary-information
Comment[Data Repository]	Harvard Dataverse;Harvard Dataverse;Harvard Dataverse;Harvard Dataverse;Harvard Dataverse
Comment[Data Record Accession]	doi:10.7910/DVN/01KX3V;doi:10.7910/DVN/RRKMHC;doi:10.7910/DVN/GG0D7G;doi:10.7910/DVN/KT4WSK;doi:10.7910/DVN/4WEMEQ
Comment[Data Record URI]	http://dx.doi.org/10.7910/DVN/01KX3V;http://dx.doi.org/10.7910/DVN/RRKMHC;http://dx.doi.org/10.7910/DVN/GG0D7G;http://dx.doi.org/10.7910/DVN/KT4WSK;http://dx.doi.org/10.7910/DVN/4WEMEQ
STUDY DESIGN DESCRIPTORS
Study Design Type	disease state design	cell type comparison design
Study Design Type Term Accession Number	OBI:0001293	OBI:0001411
Study Design Type Term Source REF	OBI	OBI
STUDY PUBLICATIONS
Study PubMed ID	""
Study Publication DOI	doi:10.1038/srep24146
Study Publication Author List	""
Study Publication Title	""
Study Publication Status	published
Study Publication Status Term Accession Number	
Study Publication Status Term Source REF	
STUDY FACTORS
Study Factor Name	sample origin
Study Factor Type	diagnosis
Study Factor Type Term Accession Number	OGMS:0000073
Study Factor Type Term Source REF	ERO
STUDY ASSAYS
Study Assay Measurement Type	Gene Deletion	Gene Deletion	cell image data
Study Assay Measurement Type Term Accession Number	NCIT:C16606	NCIT:C16606	ERO:0100358
Study Assay Measurement Type Term Source REF	NCIT	NCIT	ERO
Study Assay Technology Type	chromosome organization assay by fluorescence in situ hybridization	Chromogenic In Situ Hybridization	microscopy assay
Study Assay Technology Type Term Accession Number	OBI:0001683	NCIT:C40960	OBI:0002119
Study Assay Technology Type Term Source REF	OBI	NCIT	OBI
Study Assay Technology Platform	""	""	""
Study Assay File Name	a_FISH_Wild.txt	a_DISH_Wild.txt	a_staining_Wild.txt
STUDY PROTOCOLS
Study Protocol Name	Prostate cancer patients	PTEN FISH analysis	Clinical and survival data	PTEN DISH analysis	TMA core image extraction 	Hematoxylin and eosin staining	Image data
Study Protocol Type	selection	chromosome organization assay by fluorescence in situ hybridization	survival assessment	in situ hybridization	data transformation	Hematoxylin and Eosin Staining Method	data transformation
Study Protocol Type Term Accession Number	OBI:0001928	OBI:0001683	OBI:0000699	OBI:0001686	OBI:0200000	NCIT:C23011	OBI:0200000
Study Protocol Type Term Source REF	OBI	OBI	OBI	OBI	OBI	NCIT	OBI
Study Protocol Description							
Study Protocol URI	""	""	""	""	""	""	""
Study Protocol Version							
Study Protocol Parameters Name	""	""	""	scanner; original image resolution; scanning resolution	scanner; original image resolution; scanning resolution	scanner	scanner; original image resolution; scanning resolution
Study Protocol Parameters Name Term Accession Number	""	""	""	""	""	""	""
Study Protocol Parameters Name Term Source REF	""	""	""	""	""	""	""
Study Protocol Components Name	""	""	""	""	""	""	""
Study Protocol Components Type	""	""	""	""	""	""	""
Study Protocol Components Type Term Accession Number	""	""	""	""	""	""	""
Study Protocol Components Type Term Source REF	""	""	""	""	""	""	""
STUDY CONTACTS
Study Person Last Name	Zhong	Guo	Rechsteiner	Rüschoff	Rupp	Fankhauser	Saba	Mortezavi	Poyet	Hermanns	Zhu	Moch	Aebersold	Wild
Study Person First Name	Qing	Tiannan	Markus	Jan H.	Niels	Christian	Karim	Ashkan	Cédric	Thomas	Yi	Holger	Ruedi	Peter J.
Study Person Mid Initials														
Study Person Email	""	""	""	""	""	""	""	""	""	""	""	""	""	peter.wild@usz.ch
Study Person Phone														
Study Person Fax														
Study Person Address														
Study Person Affiliation	Department of Pathology and Molecular Pathology, University Hospital Zurich, 8091 Zurich, Switzerland	Department of Biology, Institute of Molecular Systems Biology, ETH Zurich, 8093 Zurich, Switzerland	Department of Pathology and Molecular Pathology, University Hospital Zurich, 8091 Zurich, Switzerland	Department of Pathology and Molecular Pathology, University Hospital Zurich, 8091 Zurich, Switzerland	Department of Pathology and Molecular Pathology, University Hospital Zurich, 8091 Zurich, Switzerland	Department of Urology, University Hospital Zurich, 8091 Zurich, Switzerland	Department of Urology, University Hospital Zurich, 8091 Zurich, Switzerland	Department of Urology, University Hospital Zurich, 8091 Zurich, Switzerland	Department of Urology, University Hospital Zurich, 8091 Zurich, Switzerland	Department of Urology, University Hospital Zurich, 8091 Zurich, Switzerland	Department of Biology, Institute of Molecular Systems Biology, ETH Zurich, 8093 Zurich, Switzerland	Department of Pathology and Molecular Pathology, University Hospital Zurich, 8091 Zurich, Switzerland	Department of Biology, Institute of Molecular Systems Biology, ETH Zurich, 8093 Zurich, Switzerland	Department of Pathology and Molecular Pathology, University Hospital Zurich, 8091 Zurich, Switzerland
Study Person Roles														
Study Person Roles Term Accession Number														
Study Person Roles Term Source REF														
Comment[Study Person ORCID]	0000-0002-5340-301X	0000-0003-3869-7651												
Comment[Funder]														
Comment[FundRef ID]														
Comment[Funder Term Source REF]														
Comment[Grant Identifier]														
