# Supplementary material for: A curated collection of tissue microarray images and clinical outcome data of prostate cancer patients
Source: Sci Data. 2017 Mar 14;4:170014. doi: 10.1038/sdata.2017.14 (PMC5349242; doi:10.1038/sdata.2017.14)
Supplement: Supplementary file 1 [file sdata201714-isa1.zip › s_study_Wild.txt]

Source Name	Characteristics[organism]	Term Source REF	Term Accession Number	Characteristics[organism part]	Term Source REF	Term Accession Number	Protocol REF	Sample Name	Factor Value[sample origin]
Department of Pathology and Molecular Pathology, University Hospital Zurich, Switzerland	Homo sapiens	NCBITAXON	NCBITaxon:9606	prostate gland	UBERON	UBERON:0002367	Prostate cancer patients	1	benign prostatic hyperplasia
Department of Pathology and Molecular Pathology, University Hospital Zurich, Switzerland	Homo sapiens	NCBITAXON	NCBITaxon:9606	prostate gland	UBERON	UBERON:0002367	Prostate cancer patients	2	benign prostatic hyperplasia
Department of Pathology and Molecular Pathology, University Hospital Zurich, Switzerland	Homo sapiens	NCBITAXON	NCBITaxon:9606	prostate gland	UBERON	UBERON:0002367	Prostate cancer patients	3	benign prostatic hyperplasia
Department of Pathology and Molecular Pathology, University Hospital Zurich, Switzerland	Homo sapiens	NCBITAXON	NCBITaxon:9606	prostate gland	UBERON	UBERON:0002367	Prostate cancer patients	4	benign prostatic hyperplasia
Department of Pathology and Molecular Pathology, University Hospital Zurich, Switzerland	Homo sapiens	NCBITAXON	NCBITaxon:9606	prostate gland	UBERON	UBERON:0002367	Prostate cancer patients	5	benign prostatic hyperplasia
Department of Pathology and Molecular Pathology, University Hospital Zurich, Switzerland	Homo sapiens	NCBITAXON	NCBITaxon:9606	prostate gland	UBERON	UBERON:0002367	Prostate cancer patients	6	benign prostatic hyperplasia
Department of Pathology and Molecular Pathology, University Hospital Zurich, Switzerland	Homo sapiens	NCBITAXON	NCBITaxon:9606	prostate gland	UBERON	UBERON:0002367	Prostate cancer patients	7	benign prostatic hyperplasia
Department of Pathology and Molecular Pathology, University Hospital Zurich, Switzerland	Homo sapiens	NCBITAXON	NCBITaxon:9606	prostate gland	UBERON	UBERON:0002367	Prostate cancer patients	8	benign prostatic hyperplasia
Department of Pathology and Molecular Pathology, University Hospital Zurich, Switzerland	Homo sapiens	NCBITAXON	NCBITaxon:9606	prostate gland	UBERON	UBERON:0002367	Prostate cancer patients	9	benign prostatic hyperplasia
Department of Pathology and Molecular Pathology, University Hospital Zurich, Switzerland	Homo sapiens	NCBITAXON	NCBITaxon:9606	prostate gland	UBERON	UBERON:0002367	Prostate cancer patients	10	benign prostatic hyperplasia
Department of Pathology and Molecular Pathology, University Hospital Zurich, Switzerland	Homo sapiens	NCBITAXON	NCBITaxon:9606	prostate gland	UBERON	UBERON:0002367	Prostate cancer patients	11	benign prostatic hyperplasia
Department of Pathology and Molecular Pathology, University Hospital Zurich, Switzerland	Homo sapiens	NCBITAXON	NCBITaxon:9606	prostate gland	UBERON	UBERON:0002367	Prostate cancer patients	12	benign prostatic hyperplasia
Department of Pathology and Molecular Pathology, University Hospital Zurich, Switzerland	Homo sapiens	NCBITAXON	NCBITaxon:9606	prostate gland	UBERON	UBERON:0002367	Prostate cancer patients	13	benign prostatic hyperplasia
Department of Pathology and Molecular Pathology, University Hospital Zurich, Switzerland	Homo sapiens	NCBITAXON	NCBITaxon:9606	prostate gland	UBERON	UBERON:0002367	Prostate cancer patients	14	benign prostatic hyperplasia
Department of Pathology and Molecular Pathology, University Hospital Zurich, Switzerland	Homo sapiens	NCBITAXON	NCBITaxon:9606	prostate gland	UBERON	UBERON:0002367	Prostate cancer patients	15	benign prostatic hyperplasia
Department of Pathology and Molecular Pathology, University Hospital Zurich, Switzerland	Homo sapiens	NCBITAXON	NCBITaxon:9606	prostate gland	UBERON	UBERON:0002367	Prostate cancer patients	16	benign prostatic hyperplasia
Department of Pathology and Molecular Pathology, University Hospital Zurich, Switzerland	Homo sapiens	NCBITAXON	NCBITaxon:9606	prostate gland	UBERON	UBERON:0002367	Prostate cancer patients	17	benign prostatic hyperplasia
Department of Pathology and Molecular Pathology, University Hospital Zurich, Switzerland	Homo sapiens	NCBITAXON	NCBITaxon:9606	prostate gland	UBERON	UBERON:0002367	Prostate cancer patients	18	benign prostatic hyperplasia
Department of Pathology and Molecular Pathology, University Hospital Zurich, Switzerland	Homo sapiens	NCBITAXON	NCBITaxon:9606	prostate gland	UBERON	UBERON:0002367	Prostate cancer patients	19	benign prostatic hyperplasia
Department of Pathology and Molecular Pathology, University Hospital Zurich, Switzerland	Homo sapiens	NCBITAXON	NCBITaxon:9606	prostate gland	UBERON	UBERON:0002367	Prostate cancer patients	20	benign prostatic hyperplasia
Department of Pathology and Molecular Pathology, University Hospital Zurich, Switzerland	Homo sapiens	NCBITAXON	NCBITaxon:9606	prostate gland	UBERON	UBERON:0002367	Prostate cancer patients	21	benign prostatic hyperplasia
Department of Pathology and Molecular Pathology, University Hospital Zurich, Switzerland	Homo sapiens	NCBITAXON	NCBITaxon:9606	prostate gland	UBERON	UBERON:0002367	Prostate cancer patients	22	benign prostatic hyperplasia
Department of Pathology and Molecular Pathology, University Hospital Zurich, Switzerland	Homo sapiens	NCBITAXON	NCBITaxon:9606	prostate gland	UBERON	UBERON:0002367	Prostate cancer patients	23	benign prostatic hyperplasia
Department of Pathology and Molecular Pathology, University Hospital Zurich, Switzerland	Homo sapiens	NCBITAXON	NCBITaxon:9606	prostate gland	UBERON	UBERON:0002367	Prostate cancer patients	24	benign prostatic hyperplasia
Department of Pathology and Molecular Pathology, University Hospital Zurich, Switzerland	Homo sapiens	NCBITAXON	NCBITaxon:9606	prostate gland	UBERON	UBERON:0002367	Prostate cancer patients	25	benign prostatic hyperplasia
Department of Pathology and Molecular Pathology, University Hospital Zurich, Switzerland	Homo sapiens	NCBITAXON	NCBITaxon:9606	prostate gland	UBERON	UBERON:0002367	Prostate cancer patients	26	benign prostatic hyperplasia
Department of Pathology and Molecular Pathology, University Hospital Zurich, Switzerland	Homo sapiens	NCBITAXON	NCBITaxon:9606	prostate gland	UBERON	UBERON:0002367	Prostate cancer patients	27	benign prostatic hyperplasia
Department of Pathology and Molecular Pathology, University Hospital Zurich, Switzerland	Homo sapiens	NCBITAXON	NCBITaxon:9606	prostate gland	UBERON	UBERON:0002367	Prostate cancer patients	28	benign prostatic hyperplasia
Department of Pathology and Molecular Pathology, University Hospital Zurich, Switzerland	Homo sapiens	NCBITAXON	NCBITaxon:9606	prostate gland	UBERON	UBERON:0002367	Prostate cancer patients	29	benign prostatic hyperplasia
Department of Pathology and Molecular Pathology, University Hospital Zurich, Switzerland	Homo sapiens	NCBITAXON	NCBITaxon:9606	prostate gland	UBERON	UBERON:0002367	Prostate cancer patients	30	radical prostatectomy
Department of Pathology and Molecular Pathology, University Hospital Zurich, Switzerland	Homo sapiens	NCBITAXON	NCBITaxon:9606	prostate gland	UBERON	UBERON:0002367	Prostate cancer patients	31	radical prostatectomy
Department of Pathology and Molecular Pathology, University Hospital Zurich, Switzerland	Homo sapiens	NCBITAXON	NCBITaxon:9606	prostate gland	UBERON	UBERON:0002367	Prostate cancer patients	32	radical prostatectomy
Department of Pathology and Molecular Pathology, University Hospital Zurich, Switzerland	Homo sapiens	NCBITAXON	NCBITaxon:9606	prostate gland	UBERON	UBERON:0002367	Prostate cancer patients	33	radical prostatectomy
Department of Pathology and Molecular Pathology, University Hospital Zurich, Switzerland	Homo sapiens	NCBITAXON	NCBITaxon:9606	prostate gland	UBERON	UBERON:0002367	Prostate cancer patients	34	radical prostatectomy
Department of Pathology and Molecular Pathology, University Hospital Zurich, Switzerland	Homo sapiens	NCBITAXON	NCBITaxon:9606	prostate gland	UBERON	UBERON:0002367	Prostate cancer patients	35	radical prostatectomy
Department of Pathology and Molecular Pathology, University Hospital Zurich, Switzerland	Homo sapiens	NCBITAXON	NCBITaxon:9606	prostate gland	UBERON	UBERON:0002367	Prostate cancer patients	36	radical prostatectomy
Department of Pathology and Molecular Pathology, University Hospital Zurich, Switzerland	Homo sapiens	NCBITAXON	NCBITaxon:9606	prostate gland	UBERON	UBERON:0002367	Prostate cancer patients	37	radical prostatectomy
Department of Pathology and Molecular Pathology, University Hospital Zurich, Switzerland	Homo sapiens	NCBITAXON	NCBITaxon:9606	prostate gland	UBERON	UBERON:0002367	Prostate cancer patients	38	radical prostatectomy
Department of Pathology and Molecular Pathology, University Hospital Zurich, Switzerland	Homo sapiens	NCBITAXON	NCBITaxon:9606	prostate gland	UBERON	UBERON:0002367	Prostate cancer patients	39	radical prostatectomy
Department of Pathology and Molecular Pathology, University Hospital Zurich, Switzerland	Homo sapiens	NCBITAXON	NCBITaxon:9606	prostate gland	UBERON	UBERON:0002367	Prostate cancer patients	40	radical prostatectomy
Department of Pathology and Molecular Pathology, University Hospital Zurich, Switzerland	Homo sapiens	NCBITAXON	NCBITaxon:9606	prostate gland	UBERON	UBERON:0002367	Prostate cancer patients	41	radical prostatectomy
Department of Pathology and Molecular Pathology, University Hospital Zurich, Switzerland	Homo sapiens	NCBITAXON	NCBITaxon:9606	prostate gland	UBERON	UBERON:0002367	Prostate cancer patients	42	radical prostatectomy
Department of Pathology and Molecular Pathology, University Hospital Zurich, Switzerland	Homo sapiens	NCBITAXON	NCBITaxon:9606	prostate gland	UBERON	UBERON:0002367	Prostate cancer patients	43	radical prostatectomy
Department of Pathology and Molecular Pathology, University Hospital Zurich, Switzerland	Homo sapiens	NCBITAXON	NCBITaxon:9606	prostate gland	UBERON	UBERON:0002367	Prostate cancer patients	44	radical prostatectomy
Department of Pathology and Molecular Pathology, University Hospital Zurich, Switzerland	Homo sapiens	NCBITAXON	NCBITaxon:9606	prostate gland	UBERON	UBERON:0002367	Prostate cancer patients	45	radical prostatectomy
Department of Pathology and Molecular Pathology, University Hospital Zurich, Switzerland	Homo sapiens	NCBITAXON	NCBITaxon:9606	prostate gland	UBERON	UBERON:0002367	Prostate cancer patients	46	radical prostatectomy
Department of Pathology and Molecular Pathology, University Hospital Zurich, Switzerland	Homo sapiens	NCBITAXON	NCBITaxon:9606	prostate gland	UBERON	UBERON:0002367	Prostate cancer patients	47	radical prostatectomy
Department of Pathology and Molecular Pathology, University Hospital Zurich, Switzerland	Homo sapiens	NCBITAXON	NCBITaxon:9606	prostate gland	UBERON	UBERON:0002367	Prostate cancer patients	48	radical prostatectomy
Department of Pathology and Molecular Pathology, University Hospital Zurich, Switzerland	Homo sapiens	NCBITAXON	NCBITaxon:9606	prostate gland	UBERON	UBERON:0002367	Prostate cancer patients	49	radical prostatectomy
Department of Pathology and Molecular Pathology, University Hospital Zurich, Switzerland	Homo sapiens	NCBITAXON	NCBITaxon:9606	prostate gland	UBERON	UBERON:0002367	Prostate cancer patients	50	radical prostatectomy
Department of Pathology and Molecular Pathology, University Hospital Zurich, Switzerland	Homo sapiens	NCBITAXON	NCBITaxon:9606	prostate gland	UBERON	UBERON:0002367	Prostate cancer patients	51	radical prostatectomy
Department of Pathology and Molecular Pathology, University Hospital Zurich, Switzerland	Homo sapiens	NCBITAXON	NCBITaxon:9606	prostate gland	UBERON	UBERON:0002367	Prostate cancer patients	52	radical prostatectomy
Department of Pathology and Molecular Pathology, University Hospital Zurich, Switzerland	Homo sapiens	NCBITAXON	NCBITaxon:9606	prostate gland	UBERON	UBERON:0002367	Prostate cancer patients	53	radical prostatectomy
Department of Pathology and Molecular Pathology, University Hospital Zurich, Switzerland	Homo sapiens	NCBITAXON	NCBITaxon:9606	prostate gland	UBERON	UBERON:0002367	Prostate cancer patients	54	radical prostatectomy
Department of Pathology and Molecular Pathology, University Hospital Zurich, Switzerland	Homo sapiens	NCBITAXON	NCBITaxon:9606	prostate gland	UBERON	UBERON:0002367	Prostate cancer patients	55	radical prostatectomy
Department of Pathology and Molecular Pathology, University Hospital Zurich, Switzerland	Homo sapiens	NCBITAXON	NCBITaxon:9606	prostate gland	UBERON	UBERON:0002367	Prostate cancer patients	56	radical prostatectomy
Department of Pathology and Molecular Pathology, University Hospital Zurich, Switzerland	Homo sapiens	NCBITAXON	NCBITaxon:9606	prostate gland	UBERON	UBERON:0002367	Prostate cancer patients	57	radical prostatectomy
Department of Pathology and Molecular Pathology, University Hospital Zurich, Switzerland	Homo sapiens	NCBITAXON	NCBITaxon:9606	prostate gland	UBERON	UBERON:0002367	Prostate cancer patients	58	radical prostatectomy
Department of Pathology and Molecular Pathology, University Hospital Zurich, Switzerland	Homo sapiens	NCBITAXON	NCBITaxon:9606	prostate gland	UBERON	UBERON:0002367	Prostate cancer patients	59	radical prostatectomy
Department of Pathology and Molecular Pathology, University Hospital Zurich, Switzerland	Homo sapiens	NCBITAXON	NCBITaxon:9606	prostate gland	UBERON	UBERON:0002367	Prostate cancer patients	60	radical prostatectomy
Department of Pathology and Molecular Pathology, University Hospital Zurich, Switzerland	Homo sapiens	NCBITAXON	NCBITaxon:9606	prostate gland	UBERON	UBERON:0002367	Prostate cancer patients	61	radical prostatectomy
Department of Pathology and Molecular Pathology, University Hospital Zurich, Switzerland	Homo sapiens	NCBITAXON	NCBITaxon:9606	prostate gland	UBERON	UBERON:0002367	Prostate cancer patients	62	radical prostatectomy
Department of Pathology and Molecular Pathology, University Hospital Zurich, Switzerland	Homo sapiens	NCBITAXON	NCBITaxon:9606	prostate gland	UBERON	UBERON:0002367	Prostate cancer patients	63	radical prostatectomy
Department of Pathology and Molecular Pathology, University Hospital Zurich, Switzerland	Homo sapiens	NCBITAXON	NCBITaxon:9606	prostate gland	UBERON	UBERON:0002367	Prostate cancer patients	64	radical prostatectomy
Department of Pathology and Molecular Pathology, University Hospital Zurich, Switzerland	Homo sapiens	NCBITAXON	NCBITaxon:9606	prostate gland	UBERON	UBERON:0002367	Prostate cancer patients	65	radical prostatectomy
Department of Pathology and Molecular Pathology, University Hospital Zurich, Switzerland	Homo sapiens	NCBITAXON	NCBITaxon:9606	prostate gland	UBERON	UBERON:0002367	Prostate cancer patients	66	radical prostatectomy
Department of Pathology and Molecular Pathology, University Hospital Zurich, Switzerland	Homo sapiens	NCBITAXON	NCBITaxon:9606	prostate gland	UBERON	UBERON:0002367	Prostate cancer patients	67	radical prostatectomy
Department of Pathology and Molecular Pathology, University Hospital Zurich, Switzerland	Homo sapiens	NCBITAXON	NCBITaxon:9606	prostate gland	UBERON	UBERON:0002367	Prostate cancer patients	68	radical prostatectomy
Department of Pathology and Molecular Pathology, University Hospital Zurich, Switzerland	Homo sapiens	NCBITAXON	NCBITaxon:9606	prostate gland	UBERON	UBERON:0002367	Prostate cancer patients	69	radical prostatectomy
Department of Pathology and Molecular Pathology, University Hospital Zurich, Switzerland	Homo sapiens	NCBITAXON	NCBITaxon:9606	prostate gland	UBERON	UBERON:0002367	Prostate cancer patients	70	radical prostatectomy
Department of Pathology and Molecular Pathology, University Hospital Zurich, Switzerland	Homo sapiens	NCBITAXON	NCBITaxon:9606	prostate gland	UBERON	UBERON:0002367	Prostate cancer patients	71	radical prostatectomy
Department of Pathology and Molecular Pathology, University Hospital Zurich, Switzerland	Homo sapiens	NCBITAXON	NCBITaxon:9606	prostate gland	UBERON	UBERON:0002367	Prostate cancer patients	72	radical prostatectomy
Department of Pathology and Molecular Pathology, University Hospital Zurich, Switzerland	Homo sapiens	NCBITAXON	NCBITaxon:9606	prostate gland	UBERON	UBERON:0002367	Prostate cancer patients	73	radical prostatectomy
Department of Pathology and Molecular Pathology, University Hospital Zurich, Switzerland	Homo sapiens	NCBITAXON	NCBITaxon:9606	prostate gland	UBERON	UBERON:0002367	Prostate cancer patients	74	radical prostatectomy
Department of Pathology and Molecular Pathology, University Hospital Zurich, Switzerland	Homo sapiens	NCBITAXON	NCBITaxon:9606	prostate gland	UBERON	UBERON:0002367	Prostate cancer patients	75	radical prostatectomy
Department of Pathology and Molecular Pathology, University Hospital Zurich, Switzerland	Homo sapiens	NCBITAXON	NCBITaxon:9606	prostate gland	UBERON	UBERON:0002367	Prostate cancer patients	76	radical prostatectomy
Department of Pathology and Molecular Pathology, University Hospital Zurich, Switzerland	Homo sapiens	NCBITAXON	NCBITaxon:9606	prostate gland	UBERON	UBERON:0002367	Prostate cancer patients	77	radical prostatectomy
Department of Pathology and Molecular Pathology, University Hospital Zurich, Switzerland	Homo sapiens	NCBITAXON	NCBITaxon:9606	prostate gland	UBERON	UBERON:0002367	Prostate cancer patients	78	radical prostatectomy
Department of Pathology and Molecular Pathology, University Hospital Zurich, Switzerland	Homo sapiens	NCBITAXON	NCBITaxon:9606	prostate gland	UBERON	UBERON:0002367	Prostate cancer patients	79	radical prostatectomy
Department of Pathology and Molecular Pathology, University Hospital Zurich, Switzerland	Homo sapiens	NCBITAXON	NCBITaxon:9606	prostate gland	UBERON	UBERON:0002367	Prostate cancer patients	80	radical prostatectomy
Department of Pathology and Molecular Pathology, University Hospital Zurich, Switzerland	Homo sapiens	NCBITAXON	NCBITaxon:9606	prostate gland	UBERON	UBERON:0002367	Prostate cancer patients	81	radical prostatectomy
Department of Pathology and Molecular Pathology, University Hospital Zurich, Switzerland	Homo sapiens	NCBITAXON	NCBITaxon:9606	prostate gland	UBERON	UBERON:0002367	Prostate cancer patients	82	radical prostatectomy
Department of Pathology and Molecular Pathology, University Hospital Zurich, Switzerland	Homo sapiens	NCBITAXON	NCBITaxon:9606	prostate gland	UBERON	UBERON:0002367	Prostate cancer patients	83	radical prostatectomy
Department of Pathology and Molecular Pathology, University Hospital Zurich, Switzerland	Homo sapiens	NCBITAXON	NCBITaxon:9606	prostate gland	UBERON	UBERON:0002367	Prostate cancer patients	84	radical prostatectomy
Department of Pathology and Molecular Pathology, University Hospital Zurich, Switzerland	Homo sapiens	NCBITAXON	NCBITaxon:9606	prostate gland	UBERON	UBERON:0002367	Prostate cancer patients	85	radical prostatectomy
Department of Pathology and Molecular Pathology, University Hospital Zurich, Switzerland	Homo sapiens	NCBITAXON	NCBITaxon:9606	prostate gland	UBERON	UBERON:0002367	Prostate cancer patients	86	radical prostatectomy
Department of Pathology and Molecular Pathology, University Hospital Zurich, Switzerland	Homo sapiens	NCBITAXON	NCBITaxon:9606	prostate gland	UBERON	UBERON:0002367	Prostate cancer patients	87	radical prostatectomy
Department of Pathology and Molecular Pathology, University Hospital Zurich, Switzerland	Homo sapiens	NCBITAXON	NCBITaxon:9606	prostate gland	UBERON	UBERON:0002367	Prostate cancer patients	88	radical prostatectomy
Department of Pathology and Molecular Pathology, University Hospital Zurich, Switzerland	Homo sapiens	NCBITAXON	NCBITaxon:9606	prostate gland	UBERON	UBERON:0002367	Prostate cancer patients	89	radical prostatectomy
Department of Pathology and Molecular Pathology, University Hospital Zurich, Switzerland	Homo sapiens	NCBITAXON	NCBITaxon:9606	prostate gland	UBERON	UBERON:0002367	Prostate cancer patients	90	radical prostatectomy
Department of Pathology and Molecular Pathology, University Hospital Zurich, Switzerland	Homo sapiens	NCBITAXON	NCBITaxon:9606	prostate gland	UBERON	UBERON:0002367	Prostate cancer patients	91	radical prostatectomy
Department of Pathology and Molecular Pathology, University Hospital Zurich, Switzerland	Homo sapiens	NCBITAXON	NCBITaxon:9606	prostate gland	UBERON	UBERON:0002367	Prostate cancer patients	92	radical prostatectomy
Department of Pathology and Molecular Pathology, University Hospital Zurich, Switzerland	Homo sapiens	NCBITAXON	NCBITaxon:9606	prostate gland	UBERON	UBERON:0002367	Prostate cancer patients	93	radical prostatectomy
Department of Pathology and Molecular Pathology, University Hospital Zurich, Switzerland	Homo sapiens	NCBITAXON	NCBITaxon:9606	prostate gland	UBERON	UBERON:0002367	Prostate cancer patients	94	radical prostatectomy
Department of Pathology and Molecular Pathology, University Hospital Zurich, Switzerland	Homo sapiens	NCBITAXON	NCBITaxon:9606	prostate gland	UBERON	UBERON:0002367	Prostate cancer patients	95	radical prostatectomy
Department of Pathology and Molecular Pathology, University Hospital Zurich, Switzerland	Homo sapiens	NCBITAXON	NCBITaxon:9606	prostate gland	UBERON	UBERON:0002367	Prostate cancer patients	96	radical prostatectomy
Department of Pathology and Molecular Pathology, University Hospital Zurich, Switzerland	Homo sapiens	NCBITAXON	NCBITaxon:9606	prostate gland	UBERON	UBERON:0002367	Prostate cancer patients	97	radical prostatectomy
Department of Pathology and Molecular Pathology, University Hospital Zurich, Switzerland	Homo sapiens	NCBITAXON	NCBITaxon:9606	prostate gland	UBERON	UBERON:0002367	Prostate cancer patients	98	radical prostatectomy
Department of Pathology and Molecular Pathology, University Hospital Zurich, Switzerland	Homo sapiens	NCBITAXON	NCBITaxon:9606	prostate gland	UBERON	UBERON:0002367	Prostate cancer patients	99	radical prostatectomy
Department of Pathology and Molecular Pathology, University Hospital Zurich, Switzerland	Homo sapiens	NCBITAXON	NCBITaxon:9606	prostate gland	UBERON	UBERON:0002367	Prostate cancer patients	100	radical prostatectomy
Department of Pathology and Molecular Pathology, University Hospital Zurich, Switzerland	Homo sapiens	NCBITAXON	NCBITaxon:9606	prostate gland	UBERON	UBERON:0002367	Prostate cancer patients	101	radical prostatectomy
Department of Pathology and Molecular Pathology, University Hospital Zurich, Switzerland	Homo sapiens	NCBITAXON	NCBITaxon:9606	prostate gland	UBERON	UBERON:0002367	Prostate cancer patients	102	radical prostatectomy
Department of Pathology and Molecular Pathology, University Hospital Zurich, Switzerland	Homo sapiens	NCBITAXON	NCBITaxon:9606	prostate gland	UBERON	UBERON:0002367	Prostate cancer patients	103	radical prostatectomy
Department of Pathology and Molecular Pathology, University Hospital Zurich, Switzerland	Homo sapiens	NCBITAXON	NCBITaxon:9606	prostate gland	UBERON	UBERON:0002367	Prostate cancer patients	104	radical prostatectomy
Department of Pathology and Molecular Pathology, University Hospital Zurich, Switzerland	Homo sapiens	NCBITAXON	NCBITaxon:9606	prostate gland	UBERON	UBERON:0002367	Prostate cancer patients	105	radical prostatectomy
Department of Pathology and Molecular Pathology, University Hospital Zurich, Switzerland	Homo sapiens	NCBITAXON	NCBITaxon:9606	prostate gland	UBERON	UBERON:0002367	Prostate cancer patients	106	radical prostatectomy
Department of Pathology and Molecular Pathology, University Hospital Zurich, Switzerland	Homo sapiens	NCBITAXON	NCBITaxon:9606	prostate gland	UBERON	UBERON:0002367	Prostate cancer patients	107	radical prostatectomy
Department of Pathology and Molecular Pathology, University Hospital Zurich, Switzerland	Homo sapiens	NCBITAXON	NCBITaxon:9606	prostate gland	UBERON	UBERON:0002367	Prostate cancer patients	108	castration resistant prostate cancer
Department of Pathology and Molecular Pathology, University Hospital Zurich, Switzerland	Homo sapiens	NCBITAXON	NCBITaxon:9606	prostate gland	UBERON	UBERON:0002367	Prostate cancer patients	109	castration resistant prostate cancer
Department of Pathology and Molecular Pathology, University Hospital Zurich, Switzerland	Homo sapiens	NCBITAXON	NCBITaxon:9606	prostate gland	UBERON	UBERON:0002367	Prostate cancer patients	110	castration resistant prostate cancer
Department of Pathology and Molecular Pathology, University Hospital Zurich, Switzerland	Homo sapiens	NCBITAXON	NCBITaxon:9606	prostate gland	UBERON	UBERON:0002367	Prostate cancer patients	111	castration resistant prostate cancer
Department of Pathology and Molecular Pathology, University Hospital Zurich, Switzerland	Homo sapiens	NCBITAXON	NCBITaxon:9606	prostate gland	UBERON	UBERON:0002367	Prostate cancer patients	112	castration resistant prostate cancer
Department of Pathology and Molecular Pathology, University Hospital Zurich, Switzerland	Homo sapiens	NCBITAXON	NCBITaxon:9606	prostate gland	UBERON	UBERON:0002367	Prostate cancer patients	113	castration resistant prostate cancer
Department of Pathology and Molecular Pathology, University Hospital Zurich, Switzerland	Homo sapiens	NCBITAXON	NCBITaxon:9606	prostate gland	UBERON	UBERON:0002367	Prostate cancer patients	114	castration resistant prostate cancer
Department of Pathology and Molecular Pathology, University Hospital Zurich, Switzerland	Homo sapiens	NCBITAXON	NCBITaxon:9606	prostate gland	UBERON	UBERON:0002367	Prostate cancer patients	115	castration resistant prostate cancer
Department of Pathology and Molecular Pathology, University Hospital Zurich, Switzerland	Homo sapiens	NCBITAXON	NCBITaxon:9606	prostate gland	UBERON	UBERON:0002367	Prostate cancer patients	116	castration resistant prostate cancer
Department of Pathology and Molecular Pathology, University Hospital Zurich, Switzerland	Homo sapiens	NCBITAXON	NCBITaxon:9606	prostate gland	UBERON	UBERON:0002367	Prostate cancer patients	117	castration resistant prostate cancer
Department of Pathology and Molecular Pathology, University Hospital Zurich, Switzerland	Homo sapiens	NCBITAXON	NCBITaxon:9606	prostate gland	UBERON	UBERON:0002367	Prostate cancer patients	118	castration resistant prostate cancer
Department of Pathology and Molecular Pathology, University Hospital Zurich, Switzerland	Homo sapiens	NCBITAXON	NCBITaxon:9606	prostate gland	UBERON	UBERON:0002367	Prostate cancer patients	119	castration resistant prostate cancer
Department of Pathology and Molecular Pathology, University Hospital Zurich, Switzerland	Homo sapiens	NCBITAXON	NCBITaxon:9606	prostate gland	UBERON	UBERON:0002367	Prostate cancer patients	120	castration resistant prostate cancer
Department of Pathology and Molecular Pathology, University Hospital Zurich, Switzerland	Homo sapiens	NCBITAXON	NCBITaxon:9606	prostate gland	UBERON	UBERON:0002367	Prostate cancer patients	121	castration resistant prostate cancer
Department of Pathology and Molecular Pathology, University Hospital Zurich, Switzerland	Homo sapiens	NCBITAXON	NCBITaxon:9606	prostate gland	UBERON	UBERON:0002367	Prostate cancer patients	122	castration resistant prostate cancer
Department of Pathology and Molecular Pathology, University Hospital Zurich, Switzerland	Homo sapiens	NCBITAXON	NCBITaxon:9606	prostate gland	UBERON	UBERON:0002367	Prostate cancer patients	123	castration resistant prostate cancer
Department of Pathology and Molecular Pathology, University Hospital Zurich, Switzerland	Homo sapiens	NCBITAXON	NCBITaxon:9606	prostate gland	UBERON	UBERON:0002367	Prostate cancer patients	124	castration resistant prostate cancer
Department of Pathology and Molecular Pathology, University Hospital Zurich, Switzerland	Homo sapiens	NCBITAXON	NCBITaxon:9606	prostate gland	UBERON	UBERON:0002367	Prostate cancer patients	125	castration resistant prostate cancer
Department of Pathology and Molecular Pathology, University Hospital Zurich, Switzerland	Homo sapiens	NCBITAXON	NCBITaxon:9606	prostate gland	UBERON	UBERON:0002367	Prostate cancer patients	126	castration resistant prostate cancer
Department of Pathology and Molecular Pathology, University Hospital Zurich, Switzerland	Homo sapiens	NCBITAXON	NCBITaxon:9606	prostate gland	UBERON	UBERON:0002367	Prostate cancer patients	127	castration resistant prostate cancer
Department of Pathology and Molecular Pathology, University Hospital Zurich, Switzerland	Homo sapiens	NCBITAXON	NCBITaxon:9606	prostate gland	UBERON	UBERON:0002367	Prostate cancer patients	128	castration resistant prostate cancer
Department of Pathology and Molecular Pathology, University Hospital Zurich, Switzerland	Homo sapiens	NCBITAXON	NCBITaxon:9606	prostate gland	UBERON	UBERON:0002367	Prostate cancer patients	129	castration resistant prostate cancer
Department of Pathology and Molecular Pathology, University Hospital Zurich, Switzerland	Homo sapiens	NCBITAXON	NCBITaxon:9606	prostate gland	UBERON	UBERON:0002367	Prostate cancer patients	130	castration resistant prostate cancer
Department of Pathology and Molecular Pathology, University Hospital Zurich, Switzerland	Homo sapiens	NCBITAXON	NCBITaxon:9606	prostate gland	UBERON	UBERON:0002367	Prostate cancer patients	131	castration resistant prostate cancer
Department of Pathology and Molecular Pathology, University Hospital Zurich, Switzerland	Homo sapiens	NCBITAXON	NCBITaxon:9606	prostate gland	UBERON	UBERON:0002367	Prostate cancer patients	132	castration resistant prostate cancer
Department of Pathology and Molecular Pathology, University Hospital Zurich, Switzerland	Homo sapiens	NCBITAXON	NCBITaxon:9606	prostate gland	UBERON	UBERON:0002367	Prostate cancer patients	133	castration resistant prostate cancer
Department of Pathology and Molecular Pathology, University Hospital Zurich, Switzerland	Homo sapiens	NCBITAXON	NCBITaxon:9606	prostate gland	UBERON	UBERON:0002367	Prostate cancer patients	134	castration resistant prostate cancer
Department of Pathology and Molecular Pathology, University Hospital Zurich, Switzerland	Homo sapiens	NCBITAXON	NCBITaxon:9606	prostate gland	UBERON	UBERON:0002367	Prostate cancer patients	135	castration resistant prostate cancer
Department of Pathology and Molecular Pathology, University Hospital Zurich, Switzerland	Homo sapiens	NCBITAXON	NCBITaxon:9606	lymph node	UBERON	UBERON:0000029	Prostate cancer patients	136	lymph node metastasis
Department of Pathology and Molecular Pathology, University Hospital Zurich, Switzerland	Homo sapiens	NCBITAXON	NCBITaxon:9606	lymph node	UBERON	UBERON:0000029	Prostate cancer patients	137	lymph node metastasis
Department of Pathology and Molecular Pathology, University Hospital Zurich, Switzerland	Homo sapiens	NCBITAXON	NCBITaxon:9606	lymph node	UBERON	UBERON:0000029	Prostate cancer patients	138	lymph node metastasis
Department of Pathology and Molecular Pathology, University Hospital Zurich, Switzerland	Homo sapiens	NCBITAXON	NCBITaxon:9606	lymph node	UBERON	UBERON:0000029	Prostate cancer patients	139	lymph node metastasis
Department of Pathology and Molecular Pathology, University Hospital Zurich, Switzerland	Homo sapiens	NCBITAXON	NCBITaxon:9606	lymph node	UBERON	UBERON:0000029	Prostate cancer patients	140	lymph node metastasis
Department of Pathology and Molecular Pathology, University Hospital Zurich, Switzerland	Homo sapiens	NCBITAXON	NCBITaxon:9606	lymph node	UBERON	UBERON:0000029	Prostate cancer patients	141	lymph node metastasis
Department of Pathology and Molecular Pathology, University Hospital Zurich, Switzerland	Homo sapiens	NCBITAXON	NCBITaxon:9606	lymph node	UBERON	UBERON:0000029	Prostate cancer patients	142	lymph node metastasis
Department of Pathology and Molecular Pathology, University Hospital Zurich, Switzerland	Homo sapiens	NCBITAXON	NCBITaxon:9606	lymph node	UBERON	UBERON:0000029	Prostate cancer patients	143	lymph node metastasis
Department of Pathology and Molecular Pathology, University Hospital Zurich, Switzerland	Homo sapiens	NCBITAXON	NCBITaxon:9606	lymph node	UBERON	UBERON:0000029	Prostate cancer patients	144	lymph node metastasis
Department of Pathology and Molecular Pathology, University Hospital Zurich, Switzerland	Homo sapiens	NCBITAXON	NCBITaxon:9606	lymph node	UBERON	UBERON:0000029	Prostate cancer patients	145	lymph node metastasis
Department of Pathology and Molecular Pathology, University Hospital Zurich, Switzerland	Homo sapiens	NCBITAXON	NCBITaxon:9606	lymph node	UBERON	UBERON:0000029	Prostate cancer patients	146	lymph node metastasis
Department of Pathology and Molecular Pathology, University Hospital Zurich, Switzerland	Homo sapiens	NCBITAXON	NCBITaxon:9606	lymph node	UBERON	UBERON:0000029	Prostate cancer patients	147	lymph node metastasis
Department of Pathology and Molecular Pathology, University Hospital Zurich, Switzerland	Homo sapiens	NCBITAXON	NCBITaxon:9606	lymph node	UBERON	UBERON:0000029	Prostate cancer patients	148	lymph node metastasis
Department of Pathology and Molecular Pathology, University Hospital Zurich, Switzerland	Homo sapiens	NCBITAXON	NCBITaxon:9606	lymph node	UBERON	UBERON:0000029	Prostate cancer patients	149	lymph node metastasis
Department of Pathology and Molecular Pathology, University Hospital Zurich, Switzerland	Homo sapiens	NCBITAXON	NCBITaxon:9606	lymph node	UBERON	UBERON:0000029	Prostate cancer patients	150	lymph node metastasis
Department of Pathology and Molecular Pathology, University Hospital Zurich, Switzerland	Homo sapiens	NCBITAXON	NCBITaxon:9606	lymph node	UBERON	UBERON:0000029	Prostate cancer patients	151	lymph node metastasis
Department of Pathology and Molecular Pathology, University Hospital Zurich, Switzerland	Homo sapiens	NCBITAXON	NCBITaxon:9606	lymph node	UBERON	UBERON:0000029	Prostate cancer patients	152	lymph node metastasis
Department of Pathology and Molecular Pathology, University Hospital Zurich, Switzerland	Homo sapiens	NCBITAXON	NCBITaxon:9606				Prostate cancer patients	153	distant metastasis
Department of Pathology and Molecular Pathology, University Hospital Zurich, Switzerland	Homo sapiens	NCBITAXON	NCBITaxon:9606				Prostate cancer patients	154	distant metastasis
Department of Pathology and Molecular Pathology, University Hospital Zurich, Switzerland	Homo sapiens	NCBITAXON	NCBITaxon:9606				Prostate cancer patients	155	distant metastasis
Department of Pathology and Molecular Pathology, University Hospital Zurich, Switzerland	Homo sapiens	NCBITAXON	NCBITaxon:9606				Prostate cancer patients	156	distant metastasis
Department of Pathology and Molecular Pathology, University Hospital Zurich, Switzerland	Homo sapiens	NCBITAXON	NCBITaxon:9606				Prostate cancer patients	157	distant metastasis
Department of Pathology and Molecular Pathology, University Hospital Zurich, Switzerland	Homo sapiens	NCBITAXON	NCBITaxon:9606				Prostate cancer patients	158	distant metastasis
Department of Pathology and Molecular Pathology, University Hospital Zurich, Switzerland	Homo sapiens	NCBITAXON	NCBITaxon:9606				Prostate cancer patients	159	distant metastasis
Department of Pathology and Molecular Pathology, University Hospital Zurich, Switzerland	Homo sapiens	NCBITAXON	NCBITaxon:9606				Prostate cancer patients	160	distant metastasis
Department of Pathology and Molecular Pathology, University Hospital Zurich, Switzerland	Homo sapiens	NCBITAXON	NCBITaxon:9606				Prostate cancer patients	161	distant metastasis
Department of Pathology and Molecular Pathology, University Hospital Zurich, Switzerland	Homo sapiens	NCBITAXON	NCBITaxon:9606				Prostate cancer patients	162	distant metastasis
Department of Pathology and Molecular Pathology, University Hospital Zurich, Switzerland	Homo sapiens	NCBITAXON	NCBITaxon:9606				Prostate cancer patients	163	distant metastasis
Department of Pathology and Molecular Pathology, University Hospital Zurich, Switzerland	Homo sapiens	NCBITAXON	NCBITaxon:9606	prostate gland	UBERON	UBERON:0002367	Prostate cancer patients	164	radical prostatectomy
Department of Pathology and Molecular Pathology, University Hospital Zurich, Switzerland	Homo sapiens	NCBITAXON	NCBITaxon:9606	prostate gland	UBERON	UBERON:0002367	Prostate cancer patients	165	radical prostatectomy
Department of Pathology and Molecular Pathology, University Hospital Zurich, Switzerland	Homo sapiens	NCBITAXON	NCBITaxon:9606	prostate gland	UBERON	UBERON:0002367	Prostate cancer patients	166	radical prostatectomy
Department of Pathology and Molecular Pathology, University Hospital Zurich, Switzerland	Homo sapiens	NCBITAXON	NCBITaxon:9606	prostate gland	UBERON	UBERON:0002367	Prostate cancer patients	167	radical prostatectomy
Department of Pathology and Molecular Pathology, University Hospital Zurich, Switzerland	Homo sapiens	NCBITAXON	NCBITaxon:9606	prostate gland	UBERON	UBERON:0002367	Prostate cancer patients	168	radical prostatectomy
Department of Pathology and Molecular Pathology, University Hospital Zurich, Switzerland	Homo sapiens	NCBITAXON	NCBITaxon:9606	prostate gland	UBERON	UBERON:0002367	Prostate cancer patients	169	radical prostatectomy
Department of Pathology and Molecular Pathology, University Hospital Zurich, Switzerland	Homo sapiens	NCBITAXON	NCBITaxon:9606	prostate gland	UBERON	UBERON:0002367	Prostate cancer patients	170	radical prostatectomy
Department of Pathology and Molecular Pathology, University Hospital Zurich, Switzerland	Homo sapiens	NCBITAXON	NCBITaxon:9606	prostate gland	UBERON	UBERON:0002367	Prostate cancer patients	171	radical prostatectomy
Department of Pathology and Molecular Pathology, University Hospital Zurich, Switzerland	Homo sapiens	NCBITAXON	NCBITaxon:9606	prostate gland	UBERON	UBERON:0002367	Prostate cancer patients	172	radical prostatectomy
Department of Pathology and Molecular Pathology, University Hospital Zurich, Switzerland	Homo sapiens	NCBITAXON	NCBITaxon:9606	prostate gland	UBERON	UBERON:0002367	Prostate cancer patients	173	radical prostatectomy
Department of Pathology and Molecular Pathology, University Hospital Zurich, Switzerland	Homo sapiens	NCBITAXON	NCBITaxon:9606	prostate gland	UBERON	UBERON:0002367	Prostate cancer patients	174	radical prostatectomy
Department of Pathology and Molecular Pathology, University Hospital Zurich, Switzerland	Homo sapiens	NCBITAXON	NCBITaxon:9606	prostate gland	UBERON	UBERON:0002367	Prostate cancer patients	175	radical prostatectomy
Department of Pathology and Molecular Pathology, University Hospital Zurich, Switzerland	Homo sapiens	NCBITAXON	NCBITaxon:9606	prostate gland	UBERON	UBERON:0002367	Prostate cancer patients	176	radical prostatectomy
Department of Pathology and Molecular Pathology, University Hospital Zurich, Switzerland	Homo sapiens	NCBITAXON	NCBITaxon:9606	prostate gland	UBERON	UBERON:0002367	Prostate cancer patients	177	radical prostatectomy
Department of Pathology and Molecular Pathology, University Hospital Zurich, Switzerland	Homo sapiens	NCBITAXON	NCBITaxon:9606	prostate gland	UBERON	UBERON:0002367	Prostate cancer patients	178	radical prostatectomy
Department of Pathology and Molecular Pathology, University Hospital Zurich, Switzerland	Homo sapiens	NCBITAXON	NCBITaxon:9606	prostate gland	UBERON	UBERON:0002367	Prostate cancer patients	179	radical prostatectomy
Department of Pathology and Molecular Pathology, University Hospital Zurich, Switzerland	Homo sapiens	NCBITAXON	NCBITaxon:9606	prostate gland	UBERON	UBERON:0002367	Prostate cancer patients	180	radical prostatectomy
Department of Pathology and Molecular Pathology, University Hospital Zurich, Switzerland	Homo sapiens	NCBITAXON	NCBITaxon:9606	prostate gland	UBERON	UBERON:0002367	Prostate cancer patients	181	radical prostatectomy
Department of Pathology and Molecular Pathology, University Hospital Zurich, Switzerland	Homo sapiens	NCBITAXON	NCBITaxon:9606	prostate gland	UBERON	UBERON:0002367	Prostate cancer patients	182	radical prostatectomy
Department of Pathology and Molecular Pathology, University Hospital Zurich, Switzerland	Homo sapiens	NCBITAXON	NCBITaxon:9606	prostate gland	UBERON	UBERON:0002367	Prostate cancer patients	183	radical prostatectomy
Department of Pathology and Molecular Pathology, University Hospital Zurich, Switzerland	Homo sapiens	NCBITAXON	NCBITaxon:9606	prostate gland	UBERON	UBERON:0002367	Prostate cancer patients	184	radical prostatectomy
Department of Pathology and Molecular Pathology, University Hospital Zurich, Switzerland	Homo sapiens	NCBITAXON	NCBITaxon:9606	prostate gland	UBERON	UBERON:0002367	Prostate cancer patients	185	radical prostatectomy
Department of Pathology and Molecular Pathology, University Hospital Zurich, Switzerland	Homo sapiens	NCBITAXON	NCBITaxon:9606	prostate gland	UBERON	UBERON:0002367	Prostate cancer patients	186	radical prostatectomy
Department of Pathology and Molecular Pathology, University Hospital Zurich, Switzerland	Homo sapiens	NCBITAXON	NCBITaxon:9606	prostate gland	UBERON	UBERON:0002367	Prostate cancer patients	187	radical prostatectomy
Department of Pathology and Molecular Pathology, University Hospital Zurich, Switzerland	Homo sapiens	NCBITAXON	NCBITaxon:9606	prostate gland	UBERON	UBERON:0002367	Prostate cancer patients	188	radical prostatectomy
Department of Pathology and Molecular Pathology, University Hospital Zurich, Switzerland	Homo sapiens	NCBITAXON	NCBITaxon:9606	prostate gland	UBERON	UBERON:0002367	Prostate cancer patients	189	radical prostatectomy
Department of Pathology and Molecular Pathology, University Hospital Zurich, Switzerland	Homo sapiens	NCBITAXON	NCBITaxon:9606	prostate gland	UBERON	UBERON:0002367	Prostate cancer patients	190	radical prostatectomy
Department of Pathology and Molecular Pathology, University Hospital Zurich, Switzerland	Homo sapiens	NCBITAXON	NCBITaxon:9606	prostate gland	UBERON	UBERON:0002367	Prostate cancer patients	191	radical prostatectomy
Department of Pathology and Molecular Pathology, University Hospital Zurich, Switzerland	Homo sapiens	NCBITAXON	NCBITaxon:9606	prostate gland	UBERON	UBERON:0002367	Prostate cancer patients	192	radical prostatectomy
Department of Pathology and Molecular Pathology, University Hospital Zurich, Switzerland	Homo sapiens	NCBITAXON	NCBITaxon:9606	prostate gland	UBERON	UBERON:0002367	Prostate cancer patients	193	radical prostatectomy
Department of Pathology and Molecular Pathology, University Hospital Zurich, Switzerland	Homo sapiens	NCBITAXON	NCBITaxon:9606	prostate gland	UBERON	UBERON:0002367	Prostate cancer patients	194	radical prostatectomy
Department of Pathology and Molecular Pathology, University Hospital Zurich, Switzerland	Homo sapiens	NCBITAXON	NCBITaxon:9606	prostate gland	UBERON	UBERON:0002367	Prostate cancer patients	195	radical prostatectomy
Department of Pathology and Molecular Pathology, University Hospital Zurich, Switzerland	Homo sapiens	NCBITAXON	NCBITaxon:9606	prostate gland	UBERON	UBERON:0002367	Prostate cancer patients	196	radical prostatectomy
Department of Pathology and Molecular Pathology, University Hospital Zurich, Switzerland	Homo sapiens	NCBITAXON	NCBITaxon:9606	prostate gland	UBERON	UBERON:0002367	Prostate cancer patients	197	radical prostatectomy
Department of Pathology and Molecular Pathology, University Hospital Zurich, Switzerland	Homo sapiens	NCBITAXON	NCBITaxon:9606	prostate gland	UBERON	UBERON:0002367	Prostate cancer patients	198	radical prostatectomy
Department of Pathology and Molecular Pathology, University Hospital Zurich, Switzerland	Homo sapiens	NCBITAXON	NCBITaxon:9606	prostate gland	UBERON	UBERON:0002367	Prostate cancer patients	199	radical prostatectomy
Department of Pathology and Molecular Pathology, University Hospital Zurich, Switzerland	Homo sapiens	NCBITAXON	NCBITaxon:9606	prostate gland	UBERON	UBERON:0002367	Prostate cancer patients	200	radical prostatectomy
Department of Pathology and Molecular Pathology, University Hospital Zurich, Switzerland	Homo sapiens	NCBITAXON	NCBITaxon:9606	prostate gland	UBERON	UBERON:0002367	Prostate cancer patients	201	radical prostatectomy
Department of Pathology and Molecular Pathology, University Hospital Zurich, Switzerland	Homo sapiens	NCBITAXON	NCBITaxon:9606	prostate gland	UBERON	UBERON:0002367	Prostate cancer patients	202	radical prostatectomy
Department of Pathology and Molecular Pathology, University Hospital Zurich, Switzerland	Homo sapiens	NCBITAXON	NCBITaxon:9606	prostate gland	UBERON	UBERON:0002367	Prostate cancer patients	203	radical prostatectomy
Department of Pathology and Molecular Pathology, University Hospital Zurich, Switzerland	Homo sapiens	NCBITAXON	NCBITaxon:9606	prostate gland	UBERON	UBERON:0002367	Prostate cancer patients	204	radical prostatectomy
Department of Pathology and Molecular Pathology, University Hospital Zurich, Switzerland	Homo sapiens	NCBITAXON	NCBITaxon:9606	prostate gland	UBERON	UBERON:0002367	Prostate cancer patients	205	radical prostatectomy
Department of Pathology and Molecular Pathology, University Hospital Zurich, Switzerland	Homo sapiens	NCBITAXON	NCBITaxon:9606	prostate gland	UBERON	UBERON:0002367	Prostate cancer patients	206	radical prostatectomy
Department of Pathology and Molecular Pathology, University Hospital Zurich, Switzerland	Homo sapiens	NCBITAXON	NCBITaxon:9606	prostate gland	UBERON	UBERON:0002367	Prostate cancer patients	207	radical prostatectomy
Department of Pathology and Molecular Pathology, University Hospital Zurich, Switzerland	Homo sapiens	NCBITAXON	NCBITaxon:9606	prostate gland	UBERON	UBERON:0002367	Prostate cancer patients	208	radical prostatectomy
Department of Pathology and Molecular Pathology, University Hospital Zurich, Switzerland	Homo sapiens	NCBITAXON	NCBITaxon:9606	prostate gland	UBERON	UBERON:0002367	Prostate cancer patients	209	radical prostatectomy
Department of Pathology and Molecular Pathology, University Hospital Zurich, Switzerland	Homo sapiens	NCBITAXON	NCBITaxon:9606	prostate gland	UBERON	UBERON:0002367	Prostate cancer patients	210	radical prostatectomy
Department of Pathology and Molecular Pathology, University Hospital Zurich, Switzerland	Homo sapiens	NCBITAXON	NCBITaxon:9606	prostate gland	UBERON	UBERON:0002367	Prostate cancer patients	211	radical prostatectomy
Department of Pathology and Molecular Pathology, University Hospital Zurich, Switzerland	Homo sapiens	NCBITAXON	NCBITaxon:9606	prostate gland	UBERON	UBERON:0002367	Prostate cancer patients	212	radical prostatectomy
Department of Pathology and Molecular Pathology, University Hospital Zurich, Switzerland	Homo sapiens	NCBITAXON	NCBITaxon:9606	prostate gland	UBERON	UBERON:0002367	Prostate cancer patients	213	radical prostatectomy
Department of Pathology and Molecular Pathology, University Hospital Zurich, Switzerland	Homo sapiens	NCBITAXON	NCBITaxon:9606	prostate gland	UBERON	UBERON:0002367	Prostate cancer patients	214	radical prostatectomy
Department of Pathology and Molecular Pathology, University Hospital Zurich, Switzerland	Homo sapiens	NCBITAXON	NCBITaxon:9606	prostate gland	UBERON	UBERON:0002367	Prostate cancer patients	215	radical prostatectomy
Department of Pathology and Molecular Pathology, University Hospital Zurich, Switzerland	Homo sapiens	NCBITAXON	NCBITaxon:9606	prostate gland	UBERON	UBERON:0002367	Prostate cancer patients	216	radical prostatectomy
Department of Pathology and Molecular Pathology, University Hospital Zurich, Switzerland	Homo sapiens	NCBITAXON	NCBITaxon:9606	prostate gland	UBERON	UBERON:0002367	Prostate cancer patients	217	radical prostatectomy
Department of Pathology and Molecular Pathology, University Hospital Zurich, Switzerland	Homo sapiens	NCBITAXON	NCBITaxon:9606	prostate gland	UBERON	UBERON:0002367	Prostate cancer patients	218	radical prostatectomy
Department of Pathology and Molecular Pathology, University Hospital Zurich, Switzerland	Homo sapiens	NCBITAXON	NCBITaxon:9606	prostate gland	UBERON	UBERON:0002367	Prostate cancer patients	219	radical prostatectomy
Department of Pathology and Molecular Pathology, University Hospital Zurich, Switzerland	Homo sapiens	NCBITAXON	NCBITaxon:9606	prostate gland	UBERON	UBERON:0002367	Prostate cancer patients	220	radical prostatectomy
Department of Pathology and Molecular Pathology, University Hospital Zurich, Switzerland	Homo sapiens	NCBITAXON	NCBITaxon:9606	prostate gland	UBERON	UBERON:0002367	Prostate cancer patients	221	radical prostatectomy
Department of Pathology and Molecular Pathology, University Hospital Zurich, Switzerland	Homo sapiens	NCBITAXON	NCBITaxon:9606	prostate gland	UBERON	UBERON:0002367	Prostate cancer patients	222	radical prostatectomy
Department of Pathology and Molecular Pathology, University Hospital Zurich, Switzerland	Homo sapiens	NCBITAXON	NCBITaxon:9606	prostate gland	UBERON	UBERON:0002367	Prostate cancer patients	223	radical prostatectomy
Department of Pathology and Molecular Pathology, University Hospital Zurich, Switzerland	Homo sapiens	NCBITAXON	NCBITaxon:9606	prostate gland	UBERON	UBERON:0002367	Prostate cancer patients	224	radical prostatectomy
Department of Pathology and Molecular Pathology, University Hospital Zurich, Switzerland	Homo sapiens	NCBITAXON	NCBITaxon:9606	prostate gland	UBERON	UBERON:0002367	Prostate cancer patients	225	radical prostatectomy
Department of Pathology and Molecular Pathology, University Hospital Zurich, Switzerland	Homo sapiens	NCBITAXON	NCBITaxon:9606	prostate gland	UBERON	UBERON:0002367	Prostate cancer patients	226	radical prostatectomy
Department of Pathology and Molecular Pathology, University Hospital Zurich, Switzerland	Homo sapiens	NCBITAXON	NCBITaxon:9606	prostate gland	UBERON	UBERON:0002367	Prostate cancer patients	227	radical prostatectomy
Department of Pathology and Molecular Pathology, University Hospital Zurich, Switzerland	Homo sapiens	NCBITAXON	NCBITaxon:9606	prostate gland	UBERON	UBERON:0002367	Prostate cancer patients	228	radical prostatectomy
Department of Pathology and Molecular Pathology, University Hospital Zurich, Switzerland	Homo sapiens	NCBITAXON	NCBITaxon:9606	prostate gland	UBERON	UBERON:0002367	Prostate cancer patients	229	radical prostatectomy
Department of Pathology and Molecular Pathology, University Hospital Zurich, Switzerland	Homo sapiens	NCBITAXON	NCBITaxon:9606	prostate gland	UBERON	UBERON:0002367	Prostate cancer patients	230	radical prostatectomy
Department of Pathology and Molecular Pathology, University Hospital Zurich, Switzerland	Homo sapiens	NCBITAXON	NCBITaxon:9606	prostate gland	UBERON	UBERON:0002367	Prostate cancer patients	231	radical prostatectomy
Department of Pathology and Molecular Pathology, University Hospital Zurich, Switzerland	Homo sapiens	NCBITAXON	NCBITaxon:9606	prostate gland	UBERON	UBERON:0002367	Prostate cancer patients	232	radical prostatectomy
Department of Pathology and Molecular Pathology, University Hospital Zurich, Switzerland	Homo sapiens	NCBITAXON	NCBITaxon:9606	prostate gland	UBERON	UBERON:0002367	Prostate cancer patients	233	radical prostatectomy
Department of Pathology and Molecular Pathology, University Hospital Zurich, Switzerland	Homo sapiens	NCBITAXON	NCBITaxon:9606	prostate gland	UBERON	UBERON:0002367	Prostate cancer patients	234	radical prostatectomy
Department of Pathology and Molecular Pathology, University Hospital Zurich, Switzerland	Homo sapiens	NCBITAXON	NCBITaxon:9606	prostate gland	UBERON	UBERON:0002367	Prostate cancer patients	235	radical prostatectomy
Department of Pathology and Molecular Pathology, University Hospital Zurich, Switzerland	Homo sapiens	NCBITAXON	NCBITaxon:9606	prostate gland	UBERON	UBERON:0002367	Prostate cancer patients	236	radical prostatectomy
Department of Pathology and Molecular Pathology, University Hospital Zurich, Switzerland	Homo sapiens	NCBITAXON	NCBITaxon:9606	prostate gland	UBERON	UBERON:0002367	Prostate cancer patients	237	radical prostatectomy
Department of Pathology and Molecular Pathology, University Hospital Zurich, Switzerland	Homo sapiens	NCBITAXON	NCBITaxon:9606	prostate gland	UBERON	UBERON:0002367	Prostate cancer patients	238	radical prostatectomy
Department of Pathology and Molecular Pathology, University Hospital Zurich, Switzerland	Homo sapiens	NCBITAXON	NCBITaxon:9606	prostate gland	UBERON	UBERON:0002367	Prostate cancer patients	239	radical prostatectomy
Department of Pathology and Molecular Pathology, University Hospital Zurich, Switzerland	Homo sapiens	NCBITAXON	NCBITaxon:9606	prostate gland	UBERON	UBERON:0002367	Prostate cancer patients	240	radical prostatectomy
Department of Pathology and Molecular Pathology, University Hospital Zurich, Switzerland	Homo sapiens	NCBITAXON	NCBITaxon:9606	prostate gland	UBERON	UBERON:0002367	Prostate cancer patients	241	radical prostatectomy
Department of Pathology and Molecular Pathology, University Hospital Zurich, Switzerland	Homo sapiens	NCBITAXON	NCBITaxon:9606	prostate gland	UBERON	UBERON:0002367	Prostate cancer patients	242	radical prostatectomy
Department of Pathology and Molecular Pathology, University Hospital Zurich, Switzerland	Homo sapiens	NCBITAXON	NCBITaxon:9606	prostate gland	UBERON	UBERON:0002367	Prostate cancer patients	243	radical prostatectomy
Department of Pathology and Molecular Pathology, University Hospital Zurich, Switzerland	Homo sapiens	NCBITAXON	NCBITaxon:9606	prostate gland	UBERON	UBERON:0002367	Prostate cancer patients	244	radical prostatectomy
Department of Pathology and Molecular Pathology, University Hospital Zurich, Switzerland	Homo sapiens	NCBITAXON	NCBITaxon:9606	prostate gland	UBERON	UBERON:0002367	Prostate cancer patients	245	radical prostatectomy
Department of Pathology and Molecular Pathology, University Hospital Zurich, Switzerland	Homo sapiens	NCBITAXON	NCBITaxon:9606	prostate gland	UBERON	UBERON:0002367	Prostate cancer patients	246	radical prostatectomy
Department of Pathology and Molecular Pathology, University Hospital Zurich, Switzerland	Homo sapiens	NCBITAXON	NCBITaxon:9606	prostate gland	UBERON	UBERON:0002367	Prostate cancer patients	247	radical prostatectomy
Department of Pathology and Molecular Pathology, University Hospital Zurich, Switzerland	Homo sapiens	NCBITAXON	NCBITaxon:9606	prostate gland	UBERON	UBERON:0002367	Prostate cancer patients	248	radical prostatectomy
Department of Pathology and Molecular Pathology, University Hospital Zurich, Switzerland	Homo sapiens	NCBITAXON	NCBITaxon:9606	prostate gland	UBERON	UBERON:0002367	Prostate cancer patients	249	radical prostatectomy
Department of Pathology and Molecular Pathology, University Hospital Zurich, Switzerland	Homo sapiens	NCBITAXON	NCBITaxon:9606	prostate gland	UBERON	UBERON:0002367	Prostate cancer patients	250	radical prostatectomy
Department of Pathology and Molecular Pathology, University Hospital Zurich, Switzerland	Homo sapiens	NCBITAXON	NCBITaxon:9606	prostate gland	UBERON	UBERON:0002367	Prostate cancer patients	251	radical prostatectomy
Department of Pathology and Molecular Pathology, University Hospital Zurich, Switzerland	Homo sapiens	NCBITAXON	NCBITaxon:9606	prostate gland	UBERON	UBERON:0002367	Prostate cancer patients	252	radical prostatectomy
Department of Pathology and Molecular Pathology, University Hospital Zurich, Switzerland	Homo sapiens	NCBITAXON	NCBITaxon:9606	prostate gland	UBERON	UBERON:0002367	Prostate cancer patients	253	radical prostatectomy
Department of Pathology and Molecular Pathology, University Hospital Zurich, Switzerland	Homo sapiens	NCBITAXON	NCBITaxon:9606	prostate gland	UBERON	UBERON:0002367	Prostate cancer patients	254	radical prostatectomy
Department of Pathology and Molecular Pathology, University Hospital Zurich, Switzerland	Homo sapiens	NCBITAXON	NCBITaxon:9606	prostate gland	UBERON	UBERON:0002367	Prostate cancer patients	255	radical prostatectomy
Department of Pathology and Molecular Pathology, University Hospital Zurich, Switzerland	Homo sapiens	NCBITAXON	NCBITaxon:9606	prostate gland	UBERON	UBERON:0002367	Prostate cancer patients	256	radical prostatectomy
Department of Pathology and Molecular Pathology, University Hospital Zurich, Switzerland	Homo sapiens	NCBITAXON	NCBITaxon:9606	prostate gland	UBERON	UBERON:0002367	Prostate cancer patients	257	radical prostatectomy
Department of Pathology and Molecular Pathology, University Hospital Zurich, Switzerland	Homo sapiens	NCBITAXON	NCBITaxon:9606	prostate gland	UBERON	UBERON:0002367	Prostate cancer patients	258	radical prostatectomy
Department of Pathology and Molecular Pathology, University Hospital Zurich, Switzerland	Homo sapiens	NCBITAXON	NCBITaxon:9606	prostate gland	UBERON	UBERON:0002367	Prostate cancer patients	259	radical prostatectomy
Department of Pathology and Molecular Pathology, University Hospital Zurich, Switzerland	Homo sapiens	NCBITAXON	NCBITaxon:9606	prostate gland	UBERON	UBERON:0002367	Prostate cancer patients	260	radical prostatectomy
Department of Pathology and Molecular Pathology, University Hospital Zurich, Switzerland	Homo sapiens	NCBITAXON	NCBITaxon:9606	prostate gland	UBERON	UBERON:0002367	Prostate cancer patients	261	radical prostatectomy
Department of Pathology and Molecular Pathology, University Hospital Zurich, Switzerland	Homo sapiens	NCBITAXON	NCBITaxon:9606	prostate gland	UBERON	UBERON:0002367	Prostate cancer patients	262	radical prostatectomy
Department of Pathology and Molecular Pathology, University Hospital Zurich, Switzerland	Homo sapiens	NCBITAXON	NCBITaxon:9606	prostate gland	UBERON	UBERON:0002367	Prostate cancer patients	263	radical prostatectomy
Department of Pathology and Molecular Pathology, University Hospital Zurich, Switzerland	Homo sapiens	NCBITAXON	NCBITaxon:9606	prostate gland	UBERON	UBERON:0002367	Prostate cancer patients	264	radical prostatectomy
Department of Pathology and Molecular Pathology, University Hospital Zurich, Switzerland	Homo sapiens	NCBITAXON	NCBITaxon:9606	prostate gland	UBERON	UBERON:0002367	Prostate cancer patients	265	radical prostatectomy
Department of Pathology and Molecular Pathology, University Hospital Zurich, Switzerland	Homo sapiens	NCBITAXON	NCBITaxon:9606	prostate gland	UBERON	UBERON:0002367	Prostate cancer patients	266	radical prostatectomy
Department of Pathology and Molecular Pathology, University Hospital Zurich, Switzerland	Homo sapiens	NCBITAXON	NCBITaxon:9606	prostate gland	UBERON	UBERON:0002367	Prostate cancer patients	267	radical prostatectomy
Department of Pathology and Molecular Pathology, University Hospital Zurich, Switzerland	Homo sapiens	NCBITAXON	NCBITaxon:9606	prostate gland	UBERON	UBERON:0002367	Prostate cancer patients	268	radical prostatectomy
Department of Pathology and Molecular Pathology, University Hospital Zurich, Switzerland	Homo sapiens	NCBITAXON	NCBITaxon:9606	prostate gland	UBERON	UBERON:0002367	Prostate cancer patients	269	radical prostatectomy
Department of Pathology and Molecular Pathology, University Hospital Zurich, Switzerland	Homo sapiens	NCBITAXON	NCBITaxon:9606	prostate gland	UBERON	UBERON:0002367	Prostate cancer patients	270	radical prostatectomy
Department of Pathology and Molecular Pathology, University Hospital Zurich, Switzerland	Homo sapiens	NCBITAXON	NCBITaxon:9606	prostate gland	UBERON	UBERON:0002367	Prostate cancer patients	271	radical prostatectomy
Department of Pathology and Molecular Pathology, University Hospital Zurich, Switzerland	Homo sapiens	NCBITAXON	NCBITaxon:9606	prostate gland	UBERON	UBERON:0002367	Prostate cancer patients	272	radical prostatectomy
Department of Pathology and Molecular Pathology, University Hospital Zurich, Switzerland	Homo sapiens	NCBITAXON	NCBITaxon:9606	prostate gland	UBERON	UBERON:0002367	Prostate cancer patients	273	radical prostatectomy
Department of Pathology and Molecular Pathology, University Hospital Zurich, Switzerland	Homo sapiens	NCBITAXON	NCBITaxon:9606	prostate gland	UBERON	UBERON:0002367	Prostate cancer patients	274	radical prostatectomy
Department of Pathology and Molecular Pathology, University Hospital Zurich, Switzerland	Homo sapiens	NCBITAXON	NCBITaxon:9606	prostate gland	UBERON	UBERON:0002367	Prostate cancer patients	275	radical prostatectomy
Department of Pathology and Molecular Pathology, University Hospital Zurich, Switzerland	Homo sapiens	NCBITAXON	NCBITaxon:9606	prostate gland	UBERON	UBERON:0002367	Prostate cancer patients	276	radical prostatectomy
Department of Pathology and Molecular Pathology, University Hospital Zurich, Switzerland	Homo sapiens	NCBITAXON	NCBITaxon:9606	prostate gland	UBERON	UBERON:0002367	Prostate cancer patients	277	radical prostatectomy
Department of Pathology and Molecular Pathology, University Hospital Zurich, Switzerland	Homo sapiens	NCBITAXON	NCBITaxon:9606	prostate gland	UBERON	UBERON:0002367	Prostate cancer patients	278	radical prostatectomy
Department of Pathology and Molecular Pathology, University Hospital Zurich, Switzerland	Homo sapiens	NCBITAXON	NCBITaxon:9606	prostate gland	UBERON	UBERON:0002367	Prostate cancer patients	279	radical prostatectomy
Department of Pathology and Molecular Pathology, University Hospital Zurich, Switzerland	Homo sapiens	NCBITAXON	NCBITaxon:9606	prostate gland	UBERON	UBERON:0002367	Prostate cancer patients	280	radical prostatectomy
Department of Pathology and Molecular Pathology, University Hospital Zurich, Switzerland	Homo sapiens	NCBITAXON	NCBITaxon:9606	prostate gland	UBERON	UBERON:0002367	Prostate cancer patients	281	radical prostatectomy
Department of Pathology and Molecular Pathology, University Hospital Zurich, Switzerland	Homo sapiens	NCBITAXON	NCBITaxon:9606	prostate gland	UBERON	UBERON:0002367	Prostate cancer patients	282	radical prostatectomy
Department of Pathology and Molecular Pathology, University Hospital Zurich, Switzerland	Homo sapiens	NCBITAXON	NCBITaxon:9606	prostate gland	UBERON	UBERON:0002367	Prostate cancer patients	283	radical prostatectomy
Department of Pathology and Molecular Pathology, University Hospital Zurich, Switzerland	Homo sapiens	NCBITAXON	NCBITaxon:9606	prostate gland	UBERON	UBERON:0002367	Prostate cancer patients	284	radical prostatectomy
Department of Pathology and Molecular Pathology, University Hospital Zurich, Switzerland	Homo sapiens	NCBITAXON	NCBITaxon:9606	prostate gland	UBERON	UBERON:0002367	Prostate cancer patients	285	radical prostatectomy
Department of Pathology and Molecular Pathology, University Hospital Zurich, Switzerland	Homo sapiens	NCBITAXON	NCBITaxon:9606	prostate gland	UBERON	UBERON:0002367	Prostate cancer patients	286	radical prostatectomy
Department of Pathology and Molecular Pathology, University Hospital Zurich, Switzerland	Homo sapiens	NCBITAXON	NCBITaxon:9606	prostate gland	UBERON	UBERON:0002367	Prostate cancer patients	287	radical prostatectomy
Department of Pathology and Molecular Pathology, University Hospital Zurich, Switzerland	Homo sapiens	NCBITAXON	NCBITaxon:9606	prostate gland	UBERON	UBERON:0002367	Prostate cancer patients	288	radical prostatectomy
Department of Pathology and Molecular Pathology, University Hospital Zurich, Switzerland	Homo sapiens	NCBITAXON	NCBITaxon:9606	prostate gland	UBERON	UBERON:0002367	Prostate cancer patients	289	radical prostatectomy
Department of Pathology and Molecular Pathology, University Hospital Zurich, Switzerland	Homo sapiens	NCBITAXON	NCBITaxon:9606	prostate gland	UBERON	UBERON:0002367	Prostate cancer patients	290	radical prostatectomy
Department of Pathology and Molecular Pathology, University Hospital Zurich, Switzerland	Homo sapiens	NCBITAXON	NCBITaxon:9606	prostate gland	UBERON	UBERON:0002367	Prostate cancer patients	291	radical prostatectomy
Department of Pathology and Molecular Pathology, University Hospital Zurich, Switzerland	Homo sapiens	NCBITAXON	NCBITaxon:9606	prostate gland	UBERON	UBERON:0002367	Prostate cancer patients	292	radical prostatectomy
Department of Pathology and Molecular Pathology, University Hospital Zurich, Switzerland	Homo sapiens	NCBITAXON	NCBITaxon:9606	prostate gland	UBERON	UBERON:0002367	Prostate cancer patients	293	radical prostatectomy
Department of Pathology and Molecular Pathology, University Hospital Zurich, Switzerland	Homo sapiens	NCBITAXON	NCBITaxon:9606	prostate gland	UBERON	UBERON:0002367	Prostate cancer patients	294	radical prostatectomy
Department of Pathology and Molecular Pathology, University Hospital Zurich, Switzerland	Homo sapiens	NCBITAXON	NCBITaxon:9606	prostate gland	UBERON	UBERON:0002367	Prostate cancer patients	295	radical prostatectomy
Department of Pathology and Molecular Pathology, University Hospital Zurich, Switzerland	Homo sapiens	NCBITAXON	NCBITaxon:9606	prostate gland	UBERON	UBERON:0002367	Prostate cancer patients	296	radical prostatectomy
Department of Pathology and Molecular Pathology, University Hospital Zurich, Switzerland	Homo sapiens	NCBITAXON	NCBITaxon:9606	prostate gland	UBERON	UBERON:0002367	Prostate cancer patients	297	radical prostatectomy
Department of Pathology and Molecular Pathology, University Hospital Zurich, Switzerland	Homo sapiens	NCBITAXON	NCBITaxon:9606	prostate gland	UBERON	UBERON:0002367	Prostate cancer patients	298	radical prostatectomy
Department of Pathology and Molecular Pathology, University Hospital Zurich, Switzerland	Homo sapiens	NCBITAXON	NCBITaxon:9606	prostate gland	UBERON	UBERON:0002367	Prostate cancer patients	299	radical prostatectomy
Department of Pathology and Molecular Pathology, University Hospital Zurich, Switzerland	Homo sapiens	NCBITAXON	NCBITaxon:9606	prostate gland	UBERON	UBERON:0002367	Prostate cancer patients	300	radical prostatectomy
Department of Pathology and Molecular Pathology, University Hospital Zurich, Switzerland	Homo sapiens	NCBITAXON	NCBITaxon:9606	prostate gland	UBERON	UBERON:0002367	Prostate cancer patients	301	radical prostatectomy
Department of Pathology and Molecular Pathology, University Hospital Zurich, Switzerland	Homo sapiens	NCBITAXON	NCBITaxon:9606	prostate gland	UBERON	UBERON:0002367	Prostate cancer patients	302	radical prostatectomy
Department of Pathology and Molecular Pathology, University Hospital Zurich, Switzerland	Homo sapiens	NCBITAXON	NCBITaxon:9606	prostate gland	UBERON	UBERON:0002367	Prostate cancer patients	303	radical prostatectomy
Department of Pathology and Molecular Pathology, University Hospital Zurich, Switzerland	Homo sapiens	NCBITAXON	NCBITaxon:9606	prostate gland	UBERON	UBERON:0002367	Prostate cancer patients	304	radical prostatectomy
Department of Pathology and Molecular Pathology, University Hospital Zurich, Switzerland	Homo sapiens	NCBITAXON	NCBITaxon:9606	prostate gland	UBERON	UBERON:0002367	Prostate cancer patients	305	radical prostatectomy
Department of Pathology and Molecular Pathology, University Hospital Zurich, Switzerland	Homo sapiens	NCBITAXON	NCBITaxon:9606	prostate gland	UBERON	UBERON:0002367	Prostate cancer patients	306	radical prostatectomy
Department of Pathology and Molecular Pathology, University Hospital Zurich, Switzerland	Homo sapiens	NCBITAXON	NCBITaxon:9606	prostate gland	UBERON	UBERON:0002367	Prostate cancer patients	307	radical prostatectomy
Department of Pathology and Molecular Pathology, University Hospital Zurich, Switzerland	Homo sapiens	NCBITAXON	NCBITaxon:9606	prostate gland	UBERON	UBERON:0002367	Prostate cancer patients	308	radical prostatectomy
Department of Pathology and Molecular Pathology, University Hospital Zurich, Switzerland	Homo sapiens	NCBITAXON	NCBITaxon:9606	prostate gland	UBERON	UBERON:0002367	Prostate cancer patients	309	radical prostatectomy
Department of Pathology and Molecular Pathology, University Hospital Zurich, Switzerland	Homo sapiens	NCBITAXON	NCBITaxon:9606	prostate gland	UBERON	UBERON:0002367	Prostate cancer patients	310	radical prostatectomy
Department of Pathology and Molecular Pathology, University Hospital Zurich, Switzerland	Homo sapiens	NCBITAXON	NCBITaxon:9606	prostate gland	UBERON	UBERON:0002367	Prostate cancer patients	311	radical prostatectomy
Department of Pathology and Molecular Pathology, University Hospital Zurich, Switzerland	Homo sapiens	NCBITAXON	NCBITaxon:9606	prostate gland	UBERON	UBERON:0002367	Prostate cancer patients	312	radical prostatectomy
Department of Pathology and Molecular Pathology, University Hospital Zurich, Switzerland	Homo sapiens	NCBITAXON	NCBITaxon:9606	prostate gland	UBERON	UBERON:0002367	Prostate cancer patients	313	radical prostatectomy
Department of Pathology and Molecular Pathology, University Hospital Zurich, Switzerland	Homo sapiens	NCBITAXON	NCBITaxon:9606	prostate gland	UBERON	UBERON:0002367	Prostate cancer patients	314	radical prostatectomy
Department of Pathology and Molecular Pathology, University Hospital Zurich, Switzerland	Homo sapiens	NCBITAXON	NCBITaxon:9606	prostate gland	UBERON	UBERON:0002367	Prostate cancer patients	315	radical prostatectomy
Department of Pathology and Molecular Pathology, University Hospital Zurich, Switzerland	Homo sapiens	NCBITAXON	NCBITaxon:9606	prostate gland	UBERON	UBERON:0002367	Prostate cancer patients	316	radical prostatectomy
Department of Pathology and Molecular Pathology, University Hospital Zurich, Switzerland	Homo sapiens	NCBITAXON	NCBITaxon:9606	prostate gland	UBERON	UBERON:0002367	Prostate cancer patients	317	radical prostatectomy
Department of Pathology and Molecular Pathology, University Hospital Zurich, Switzerland	Homo sapiens	NCBITAXON	NCBITaxon:9606	prostate gland	UBERON	UBERON:0002367	Prostate cancer patients	318	radical prostatectomy
Department of Pathology and Molecular Pathology, University Hospital Zurich, Switzerland	Homo sapiens	NCBITAXON	NCBITaxon:9606	prostate gland	UBERON	UBERON:0002367	Prostate cancer patients	319	radical prostatectomy
Department of Pathology and Molecular Pathology, University Hospital Zurich, Switzerland	Homo sapiens	NCBITAXON	NCBITaxon:9606	prostate gland	UBERON	UBERON:0002367	Prostate cancer patients	320	radical prostatectomy
Department of Pathology and Molecular Pathology, University Hospital Zurich, Switzerland	Homo sapiens	NCBITAXON	NCBITaxon:9606	prostate gland	UBERON	UBERON:0002367	Prostate cancer patients	321	radical prostatectomy
Department of Pathology and Molecular Pathology, University Hospital Zurich, Switzerland	Homo sapiens	NCBITAXON	NCBITaxon:9606	prostate gland	UBERON	UBERON:0002367	Prostate cancer patients	322	radical prostatectomy
Department of Pathology and Molecular Pathology, University Hospital Zurich, Switzerland	Homo sapiens	NCBITAXON	NCBITaxon:9606	prostate gland	UBERON	UBERON:0002367	Prostate cancer patients	323	radical prostatectomy
Department of Pathology and Molecular Pathology, University Hospital Zurich, Switzerland	Homo sapiens	NCBITAXON	NCBITaxon:9606	prostate gland	UBERON	UBERON:0002367	Prostate cancer patients	324	radical prostatectomy
Department of Pathology and Molecular Pathology, University Hospital Zurich, Switzerland	Homo sapiens	NCBITAXON	NCBITaxon:9606	prostate gland	UBERON	UBERON:0002367	Prostate cancer patients	325	radical prostatectomy
Department of Pathology and Molecular Pathology, University Hospital Zurich, Switzerland	Homo sapiens	NCBITAXON	NCBITaxon:9606	prostate gland	UBERON	UBERON:0002367	Prostate cancer patients	326	radical prostatectomy
Department of Pathology and Molecular Pathology, University Hospital Zurich, Switzerland	Homo sapiens	NCBITAXON	NCBITaxon:9606	prostate gland	UBERON	UBERON:0002367	Prostate cancer patients	327	radical prostatectomy
Department of Pathology and Molecular Pathology, University Hospital Zurich, Switzerland	Homo sapiens	NCBITAXON	NCBITaxon:9606	prostate gland	UBERON	UBERON:0002367	Prostate cancer patients	328	radical prostatectomy
Department of Pathology and Molecular Pathology, University Hospital Zurich, Switzerland	Homo sapiens	NCBITAXON	NCBITaxon:9606	prostate gland	UBERON	UBERON:0002367	Prostate cancer patients	329	radical prostatectomy
Department of Pathology and Molecular Pathology, University Hospital Zurich, Switzerland	Homo sapiens	NCBITAXON	NCBITaxon:9606	prostate gland	UBERON	UBERON:0002367	Prostate cancer patients	330	radical prostatectomy
Department of Pathology and Molecular Pathology, University Hospital Zurich, Switzerland	Homo sapiens	NCBITAXON	NCBITaxon:9606	prostate gland	UBERON	UBERON:0002367	Prostate cancer patients	331	radical prostatectomy
Department of Pathology and Molecular Pathology, University Hospital Zurich, Switzerland	Homo sapiens	NCBITAXON	NCBITaxon:9606	prostate gland	UBERON	UBERON:0002367	Prostate cancer patients	332	radical prostatectomy
Department of Pathology and Molecular Pathology, University Hospital Zurich, Switzerland	Homo sapiens	NCBITAXON	NCBITaxon:9606	prostate gland	UBERON	UBERON:0002367	Prostate cancer patients	333	radical prostatectomy
Department of Pathology and Molecular Pathology, University Hospital Zurich, Switzerland	Homo sapiens	NCBITAXON	NCBITaxon:9606	prostate gland	UBERON	UBERON:0002367	Prostate cancer patients	334	radical prostatectomy
Department of Pathology and Molecular Pathology, University Hospital Zurich, Switzerland	Homo sapiens	NCBITAXON	NCBITaxon:9606	prostate gland	UBERON	UBERON:0002367	Prostate cancer patients	335	radical prostatectomy
Department of Pathology and Molecular Pathology, University Hospital Zurich, Switzerland	Homo sapiens	NCBITAXON	NCBITaxon:9606	prostate gland	UBERON	UBERON:0002367	Prostate cancer patients	336	radical prostatectomy
Department of Pathology and Molecular Pathology, University Hospital Zurich, Switzerland	Homo sapiens	NCBITAXON	NCBITaxon:9606	prostate gland	UBERON	UBERON:0002367	Prostate cancer patients	337	radical prostatectomy
Department of Pathology and Molecular Pathology, University Hospital Zurich, Switzerland	Homo sapiens	NCBITAXON	NCBITaxon:9606	prostate gland	UBERON	UBERON:0002367	Prostate cancer patients	338	radical prostatectomy
Department of Pathology and Molecular Pathology, University Hospital Zurich, Switzerland	Homo sapiens	NCBITAXON	NCBITaxon:9606	prostate gland	UBERON	UBERON:0002367	Prostate cancer patients	339	radical prostatectomy
Department of Pathology and Molecular Pathology, University Hospital Zurich, Switzerland	Homo sapiens	NCBITAXON	NCBITaxon:9606	prostate gland	UBERON	UBERON:0002367	Prostate cancer patients	340	radical prostatectomy
Department of Pathology and Molecular Pathology, University Hospital Zurich, Switzerland	Homo sapiens	NCBITAXON	NCBITaxon:9606	prostate gland	UBERON	UBERON:0002367	Prostate cancer patients	341	radical prostatectomy
Department of Pathology and Molecular Pathology, University Hospital Zurich, Switzerland	Homo sapiens	NCBITAXON	NCBITaxon:9606	prostate gland	UBERON	UBERON:0002367	Prostate cancer patients	342	radical prostatectomy
Department of Pathology and Molecular Pathology, University Hospital Zurich, Switzerland	Homo sapiens	NCBITAXON	NCBITaxon:9606	prostate gland	UBERON	UBERON:0002367	Prostate cancer patients	343	radical prostatectomy
Department of Pathology and Molecular Pathology, University Hospital Zurich, Switzerland	Homo sapiens	NCBITAXON	NCBITaxon:9606	prostate gland	UBERON	UBERON:0002367	Prostate cancer patients	344	radical prostatectomy
Department of Pathology and Molecular Pathology, University Hospital Zurich, Switzerland	Homo sapiens	NCBITAXON	NCBITaxon:9606	prostate gland	UBERON	UBERON:0002367	Prostate cancer patients	345	radical prostatectomy
Department of Pathology and Molecular Pathology, University Hospital Zurich, Switzerland	Homo sapiens	NCBITAXON	NCBITaxon:9606	prostate gland	UBERON	UBERON:0002367	Prostate cancer patients	346	radical prostatectomy
Department of Pathology and Molecular Pathology, University Hospital Zurich, Switzerland	Homo sapiens	NCBITAXON	NCBITaxon:9606	prostate gland	UBERON	UBERON:0002367	Prostate cancer patients	347	radical prostatectomy
Department of Pathology and Molecular Pathology, University Hospital Zurich, Switzerland	Homo sapiens	NCBITAXON	NCBITaxon:9606	prostate gland	UBERON	UBERON:0002367	Prostate cancer patients	348	radical prostatectomy
Department of Pathology and Molecular Pathology, University Hospital Zurich, Switzerland	Homo sapiens	NCBITAXON	NCBITaxon:9606	prostate gland	UBERON	UBERON:0002367	Prostate cancer patients	349	radical prostatectomy
Department of Pathology and Molecular Pathology, University Hospital Zurich, Switzerland	Homo sapiens	NCBITAXON	NCBITaxon:9606	prostate gland	UBERON	UBERON:0002367	Prostate cancer patients	350	radical prostatectomy
Department of Pathology and Molecular Pathology, University Hospital Zurich, Switzerland	Homo sapiens	NCBITAXON	NCBITaxon:9606	prostate gland	UBERON	UBERON:0002367	Prostate cancer patients	351	radical prostatectomy
Department of Pathology and Molecular Pathology, University Hospital Zurich, Switzerland	Homo sapiens	NCBITAXON	NCBITaxon:9606	prostate gland	UBERON	UBERON:0002367	Prostate cancer patients	352	radical prostatectomy
Department of Pathology and Molecular Pathology, University Hospital Zurich, Switzerland	Homo sapiens	NCBITAXON	NCBITaxon:9606	prostate gland	UBERON	UBERON:0002367	Prostate cancer patients	353	radical prostatectomy
Department of Pathology and Molecular Pathology, University Hospital Zurich, Switzerland	Homo sapiens	NCBITAXON	NCBITaxon:9606	prostate gland	UBERON	UBERON:0002367	Prostate cancer patients	354	radical prostatectomy
Department of Pathology and Molecular Pathology, University Hospital Zurich, Switzerland	Homo sapiens	NCBITAXON	NCBITaxon:9606	prostate gland	UBERON	UBERON:0002367	Prostate cancer patients	355	radical prostatectomy
Department of Pathology and Molecular Pathology, University Hospital Zurich, Switzerland	Homo sapiens	NCBITAXON	NCBITaxon:9606	prostate gland	UBERON	UBERON:0002367	Prostate cancer patients	356	radical prostatectomy
Department of Pathology and Molecular Pathology, University Hospital Zurich, Switzerland	Homo sapiens	NCBITAXON	NCBITaxon:9606	prostate gland	UBERON	UBERON:0002367	Prostate cancer patients	357	radical prostatectomy
Department of Pathology and Molecular Pathology, University Hospital Zurich, Switzerland	Homo sapiens	NCBITAXON	NCBITaxon:9606	prostate gland	UBERON	UBERON:0002367	Prostate cancer patients	358	radical prostatectomy
Department of Pathology and Molecular Pathology, University Hospital Zurich, Switzerland	Homo sapiens	NCBITAXON	NCBITaxon:9606	prostate gland	UBERON	UBERON:0002367	Prostate cancer patients	359	radical prostatectomy
Department of Pathology and Molecular Pathology, University Hospital Zurich, Switzerland	Homo sapiens	NCBITAXON	NCBITaxon:9606	prostate gland	UBERON	UBERON:0002367	Prostate cancer patients	360	radical prostatectomy
Department of Pathology and Molecular Pathology, University Hospital Zurich, Switzerland	Homo sapiens	NCBITAXON	NCBITaxon:9606	prostate gland	UBERON	UBERON:0002367	Prostate cancer patients	361	radical prostatectomy
Department of Pathology and Molecular Pathology, University Hospital Zurich, Switzerland	Homo sapiens	NCBITAXON	NCBITaxon:9606	prostate gland	UBERON	UBERON:0002367	Prostate cancer patients	362	radical prostatectomy
Department of Pathology and Molecular Pathology, University Hospital Zurich, Switzerland	Homo sapiens	NCBITAXON	NCBITaxon:9606	prostate gland	UBERON	UBERON:0002367	Prostate cancer patients	363	radical prostatectomy
Department of Pathology and Molecular Pathology, University Hospital Zurich, Switzerland	Homo sapiens	NCBITAXON	NCBITaxon:9606	prostate gland	UBERON	UBERON:0002367	Prostate cancer patients	364	radical prostatectomy
Department of Pathology and Molecular Pathology, University Hospital Zurich, Switzerland	Homo sapiens	NCBITAXON	NCBITaxon:9606	prostate gland	UBERON	UBERON:0002367	Prostate cancer patients	365	radical prostatectomy
Department of Pathology and Molecular Pathology, University Hospital Zurich, Switzerland	Homo sapiens	NCBITAXON	NCBITaxon:9606	prostate gland	UBERON	UBERON:0002367	Prostate cancer patients	366	radical prostatectomy
Department of Pathology and Molecular Pathology, University Hospital Zurich, Switzerland	Homo sapiens	NCBITAXON	NCBITaxon:9606	prostate gland	UBERON	UBERON:0002367	Prostate cancer patients	367	radical prostatectomy
Department of Pathology and Molecular Pathology, University Hospital Zurich, Switzerland	Homo sapiens	NCBITAXON	NCBITaxon:9606	prostate gland	UBERON	UBERON:0002367	Prostate cancer patients	368	radical prostatectomy
Department of Pathology and Molecular Pathology, University Hospital Zurich, Switzerland	Homo sapiens	NCBITAXON	NCBITaxon:9606	prostate gland	UBERON	UBERON:0002367	Prostate cancer patients	369	radical prostatectomy
Department of Pathology and Molecular Pathology, University Hospital Zurich, Switzerland	Homo sapiens	NCBITAXON	NCBITaxon:9606	prostate gland	UBERON	UBERON:0002367	Prostate cancer patients	370	radical prostatectomy
Department of Pathology and Molecular Pathology, University Hospital Zurich, Switzerland	Homo sapiens	NCBITAXON	NCBITaxon:9606	prostate gland	UBERON	UBERON:0002367	Prostate cancer patients	371	radical prostatectomy
Department of Pathology and Molecular Pathology, University Hospital Zurich, Switzerland	Homo sapiens	NCBITAXON	NCBITaxon:9606	prostate gland	UBERON	UBERON:0002367	Prostate cancer patients	372	radical prostatectomy
Department of Pathology and Molecular Pathology, University Hospital Zurich, Switzerland	Homo sapiens	NCBITAXON	NCBITaxon:9606	prostate gland	UBERON	UBERON:0002367	Prostate cancer patients	373	radical prostatectomy
Department of Pathology and Molecular Pathology, University Hospital Zurich, Switzerland	Homo sapiens	NCBITAXON	NCBITaxon:9606	prostate gland	UBERON	UBERON:0002367	Prostate cancer patients	374	radical prostatectomy
Department of Pathology and Molecular Pathology, University Hospital Zurich, Switzerland	Homo sapiens	NCBITAXON	NCBITaxon:9606	prostate gland	UBERON	UBERON:0002367	Prostate cancer patients	375	radical prostatectomy
Department of Pathology and Molecular Pathology, University Hospital Zurich, Switzerland	Homo sapiens	NCBITAXON	NCBITaxon:9606	prostate gland	UBERON	UBERON:0002367	Prostate cancer patients	376	radical prostatectomy
Department of Pathology and Molecular Pathology, University Hospital Zurich, Switzerland	Homo sapiens	NCBITAXON	NCBITaxon:9606	prostate gland	UBERON	UBERON:0002367	Prostate cancer patients	377	radical prostatectomy
Department of Pathology and Molecular Pathology, University Hospital Zurich, Switzerland	Homo sapiens	NCBITAXON	NCBITaxon:9606	prostate gland	UBERON	UBERON:0002367	Prostate cancer patients	378	radical prostatectomy
Department of Pathology and Molecular Pathology, University Hospital Zurich, Switzerland	Homo sapiens	NCBITAXON	NCBITaxon:9606	prostate gland	UBERON	UBERON:0002367	Prostate cancer patients	379	radical prostatectomy
Department of Pathology and Molecular Pathology, University Hospital Zurich, Switzerland	Homo sapiens	NCBITAXON	NCBITaxon:9606	prostate gland	UBERON	UBERON:0002367	Prostate cancer patients	380	radical prostatectomy
Department of Pathology and Molecular Pathology, University Hospital Zurich, Switzerland	Homo sapiens	NCBITAXON	NCBITaxon:9606	prostate gland	UBERON	UBERON:0002367	Prostate cancer patients	381	radical prostatectomy
Department of Pathology and Molecular Pathology, University Hospital Zurich, Switzerland	Homo sapiens	NCBITAXON	NCBITaxon:9606	prostate gland	UBERON	UBERON:0002367	Prostate cancer patients	382	radical prostatectomy
Department of Pathology and Molecular Pathology, University Hospital Zurich, Switzerland	Homo sapiens	NCBITAXON	NCBITaxon:9606	prostate gland	UBERON	UBERON:0002367	Prostate cancer patients	383	radical prostatectomy
Department of Pathology and Molecular Pathology, University Hospital Zurich, Switzerland	Homo sapiens	NCBITAXON	NCBITaxon:9606	prostate gland	UBERON	UBERON:0002367	Prostate cancer patients	384	radical prostatectomy
Department of Pathology and Molecular Pathology, University Hospital Zurich, Switzerland	Homo sapiens	NCBITAXON	NCBITaxon:9606	prostate gland	UBERON	UBERON:0002367	Prostate cancer patients	385	radical prostatectomy
Department of Pathology and Molecular Pathology, University Hospital Zurich, Switzerland	Homo sapiens	NCBITAXON	NCBITaxon:9606	prostate gland	UBERON	UBERON:0002367	Prostate cancer patients	386	radical prostatectomy
Department of Pathology and Molecular Pathology, University Hospital Zurich, Switzerland	Homo sapiens	NCBITAXON	NCBITaxon:9606	prostate gland	UBERON	UBERON:0002367	Prostate cancer patients	387	radical prostatectomy
Department of Pathology and Molecular Pathology, University Hospital Zurich, Switzerland	Homo sapiens	NCBITAXON	NCBITaxon:9606	prostate gland	UBERON	UBERON:0002367	Prostate cancer patients	388	radical prostatectomy
Department of Pathology and Molecular Pathology, University Hospital Zurich, Switzerland	Homo sapiens	NCBITAXON	NCBITaxon:9606	prostate gland	UBERON	UBERON:0002367	Prostate cancer patients	389	radical prostatectomy
Department of Pathology and Molecular Pathology, University Hospital Zurich, Switzerland	Homo sapiens	NCBITAXON	NCBITaxon:9606	prostate gland	UBERON	UBERON:0002367	Prostate cancer patients	390	radical prostatectomy
Department of Pathology and Molecular Pathology, University Hospital Zurich, Switzerland	Homo sapiens	NCBITAXON	NCBITaxon:9606	prostate gland	UBERON	UBERON:0002367	Prostate cancer patients	391	radical prostatectomy
Department of Pathology and Molecular Pathology, University Hospital Zurich, Switzerland	Homo sapiens	NCBITAXON	NCBITaxon:9606	prostate gland	UBERON	UBERON:0002367	Prostate cancer patients	392	radical prostatectomy
Department of Pathology and Molecular Pathology, University Hospital Zurich, Switzerland	Homo sapiens	NCBITAXON	NCBITaxon:9606	prostate gland	UBERON	UBERON:0002367	Prostate cancer patients	393	radical prostatectomy
Department of Pathology and Molecular Pathology, University Hospital Zurich, Switzerland	Homo sapiens	NCBITAXON	NCBITaxon:9606	prostate gland	UBERON	UBERON:0002367	Prostate cancer patients	394	radical prostatectomy
Department of Pathology and Molecular Pathology, University Hospital Zurich, Switzerland	Homo sapiens	NCBITAXON	NCBITaxon:9606	prostate gland	UBERON	UBERON:0002367	Prostate cancer patients	395	radical prostatectomy
Department of Pathology and Molecular Pathology, University Hospital Zurich, Switzerland	Homo sapiens	NCBITAXON	NCBITaxon:9606	prostate gland	UBERON	UBERON:0002367	Prostate cancer patients	396	radical prostatectomy
Department of Pathology and Molecular Pathology, University Hospital Zurich, Switzerland	Homo sapiens	NCBITAXON	NCBITaxon:9606	prostate gland	UBERON	UBERON:0002367	Prostate cancer patients	397	radical prostatectomy
Department of Pathology and Molecular Pathology, University Hospital Zurich, Switzerland	Homo sapiens	NCBITAXON	NCBITaxon:9606	prostate gland	UBERON	UBERON:0002367	Prostate cancer patients	398	radical prostatectomy
Department of Pathology and Molecular Pathology, University Hospital Zurich, Switzerland	Homo sapiens	NCBITAXON	NCBITaxon:9606	prostate gland	UBERON	UBERON:0002367	Prostate cancer patients	399	radical prostatectomy
Department of Pathology and Molecular Pathology, University Hospital Zurich, Switzerland	Homo sapiens	NCBITAXON	NCBITaxon:9606	prostate gland	UBERON	UBERON:0002367	Prostate cancer patients	400	radical prostatectomy
Department of Pathology and Molecular Pathology, University Hospital Zurich, Switzerland	Homo sapiens	NCBITAXON	NCBITaxon:9606	prostate gland	UBERON	UBERON:0002367	Prostate cancer patients	401	radical prostatectomy
Department of Pathology and Molecular Pathology, University Hospital Zurich, Switzerland	Homo sapiens	NCBITAXON	NCBITaxon:9606	prostate gland	UBERON	UBERON:0002367	Prostate cancer patients	402	radical prostatectomy
Department of Pathology and Molecular Pathology, University Hospital Zurich, Switzerland	Homo sapiens	NCBITAXON	NCBITaxon:9606	prostate gland	UBERON	UBERON:0002367	Prostate cancer patients	403	radical prostatectomy
Department of Pathology and Molecular Pathology, University Hospital Zurich, Switzerland	Homo sapiens	NCBITAXON	NCBITaxon:9606	prostate gland	UBERON	UBERON:0002367	Prostate cancer patients	404	radical prostatectomy
Department of Pathology and Molecular Pathology, University Hospital Zurich, Switzerland	Homo sapiens	NCBITAXON	NCBITaxon:9606	prostate gland	UBERON	UBERON:0002367	Prostate cancer patients	405	radical prostatectomy
Department of Pathology and Molecular Pathology, University Hospital Zurich, Switzerland	Homo sapiens	NCBITAXON	NCBITaxon:9606	prostate gland	UBERON	UBERON:0002367	Prostate cancer patients	406	radical prostatectomy
Department of Pathology and Molecular Pathology, University Hospital Zurich, Switzerland	Homo sapiens	NCBITAXON	NCBITaxon:9606	prostate gland	UBERON	UBERON:0002367	Prostate cancer patients	407	radical prostatectomy
Department of Pathology and Molecular Pathology, University Hospital Zurich, Switzerland	Homo sapiens	NCBITAXON	NCBITaxon:9606	prostate gland	UBERON	UBERON:0002367	Prostate cancer patients	408	radical prostatectomy
Department of Pathology and Molecular Pathology, University Hospital Zurich, Switzerland	Homo sapiens	NCBITAXON	NCBITaxon:9606	prostate gland	UBERON	UBERON:0002367	Prostate cancer patients	409	radical prostatectomy
Department of Pathology and Molecular Pathology, University Hospital Zurich, Switzerland	Homo sapiens	NCBITAXON	NCBITaxon:9606	prostate gland	UBERON	UBERON:0002367	Prostate cancer patients	410	radical prostatectomy
Department of Pathology and Molecular Pathology, University Hospital Zurich, Switzerland	Homo sapiens	NCBITAXON	NCBITaxon:9606	prostate gland	UBERON	UBERON:0002367	Prostate cancer patients	411	radical prostatectomy
Department of Pathology and Molecular Pathology, University Hospital Zurich, Switzerland	Homo sapiens	NCBITAXON	NCBITaxon:9606	prostate gland	UBERON	UBERON:0002367	Prostate cancer patients	412	radical prostatectomy
Department of Pathology and Molecular Pathology, University Hospital Zurich, Switzerland	Homo sapiens	NCBITAXON	NCBITaxon:9606	prostate gland	UBERON	UBERON:0002367	Prostate cancer patients	413	radical prostatectomy
Department of Pathology and Molecular Pathology, University Hospital Zurich, Switzerland	Homo sapiens	NCBITAXON	NCBITaxon:9606	prostate gland	UBERON	UBERON:0002367	Prostate cancer patients	414	radical prostatectomy
Department of Pathology and Molecular Pathology, University Hospital Zurich, Switzerland	Homo sapiens	NCBITAXON	NCBITaxon:9606	prostate gland	UBERON	UBERON:0002367	Prostate cancer patients	415	radical prostatectomy
Department of Pathology and Molecular Pathology, University Hospital Zurich, Switzerland	Homo sapiens	NCBITAXON	NCBITaxon:9606	prostate gland	UBERON	UBERON:0002367	Prostate cancer patients	416	radical prostatectomy
Department of Pathology and Molecular Pathology, University Hospital Zurich, Switzerland	Homo sapiens	NCBITAXON	NCBITaxon:9606	prostate gland	UBERON	UBERON:0002367	Prostate cancer patients	417	radical prostatectomy
Department of Pathology and Molecular Pathology, University Hospital Zurich, Switzerland	Homo sapiens	NCBITAXON	NCBITaxon:9606	prostate gland	UBERON	UBERON:0002367	Prostate cancer patients	418	radical prostatectomy
Department of Pathology and Molecular Pathology, University Hospital Zurich, Switzerland	Homo sapiens	NCBITAXON	NCBITaxon:9606	prostate gland	UBERON	UBERON:0002367	Prostate cancer patients	419	radical prostatectomy
Department of Pathology and Molecular Pathology, University Hospital Zurich, Switzerland	Homo sapiens	NCBITAXON	NCBITaxon:9606	prostate gland	UBERON	UBERON:0002367	Prostate cancer patients	420	radical prostatectomy
Department of Pathology and Molecular Pathology, University Hospital Zurich, Switzerland	Homo sapiens	NCBITAXON	NCBITaxon:9606	prostate gland	UBERON	UBERON:0002367	Prostate cancer patients	421	radical prostatectomy
Department of Pathology and Molecular Pathology, University Hospital Zurich, Switzerland	Homo sapiens	NCBITAXON	NCBITaxon:9606	prostate gland	UBERON	UBERON:0002367	Prostate cancer patients	422	radical prostatectomy
Department of Pathology and Molecular Pathology, University Hospital Zurich, Switzerland	Homo sapiens	NCBITAXON	NCBITaxon:9606	prostate gland	UBERON	UBERON:0002367	Prostate cancer patients	423	radical prostatectomy
Department of Pathology and Molecular Pathology, University Hospital Zurich, Switzerland	Homo sapiens	NCBITAXON	NCBITaxon:9606	prostate gland	UBERON	UBERON:0002367	Prostate cancer patients	424	radical prostatectomy
Department of Pathology and Molecular Pathology, University Hospital Zurich, Switzerland	Homo sapiens	NCBITAXON	NCBITaxon:9606	prostate gland	UBERON	UBERON:0002367	Prostate cancer patients	CRPC1	castration resistant prostate cancer
Department of Pathology and Molecular Pathology, University Hospital Zurich, Switzerland	Homo sapiens	NCBITAXON	NCBITaxon:9606	prostate gland	UBERON	UBERON:0002367	Prostate cancer patients	IDCP1	intra-ductal carcinoma of the prostate
