# Supplementary material for: A curated collection of tissue microarray images and clinical outcome data of prostate cancer patients
Source: Sci Data. 2017 Mar 14;4:170014. doi: 10.1038/sdata.2017.14 (PMC5349242; doi:10.1038/sdata.2017.14)
Supplement: Supplementary file 1 [file sdata201714-isa1.zip › a_FISH_Wild.txt]

Sample Name	Protocol REF	Assay Name	Raw Data File	Comment[Data Repository]	Comment[Data Record Accession]	Comment[Data Record URI]	Protocol REF	Derived Data File	Comment[Data Repository]	Comment[Data Record Accession]	Comment[Data Record URI]	Factor Value[sample origin]
1	PTEN FISH analysis	1_FISH	data.tab	Harvard Dataverse	doi:10.7910/DVN/01KX3V	http://dx.doi.org/10.7910/DVN/01KX3V	Clinical and survival data	data.tab	Harvard Dataverse	doi:10.7910/DVN/01KX3V	http://dx.doi.org/10.7910/DVN/01KX3V	benign prostatic hyperplasia
2	PTEN FISH analysis	2_FISH	data.tab	Harvard Dataverse	doi:10.7910/DVN/01KX3V	http://dx.doi.org/10.7910/DVN/01KX3V	Clinical and survival data	data.tab	Harvard Dataverse	doi:10.7910/DVN/01KX3V	http://dx.doi.org/10.7910/DVN/01KX3V	benign prostatic hyperplasia
3	PTEN FISH analysis	3_FISH	data.tab	Harvard Dataverse	doi:10.7910/DVN/01KX3V	http://dx.doi.org/10.7910/DVN/01KX3V	Clinical and survival data	data.tab	Harvard Dataverse	doi:10.7910/DVN/01KX3V	http://dx.doi.org/10.7910/DVN/01KX3V	benign prostatic hyperplasia
4	PTEN FISH analysis	4_FISH	data.tab	Harvard Dataverse	doi:10.7910/DVN/01KX3V	http://dx.doi.org/10.7910/DVN/01KX3V	Clinical and survival data	data.tab	Harvard Dataverse	doi:10.7910/DVN/01KX3V	http://dx.doi.org/10.7910/DVN/01KX3V	benign prostatic hyperplasia
5	PTEN FISH analysis	5_FISH	data.tab	Harvard Dataverse	doi:10.7910/DVN/01KX3V	http://dx.doi.org/10.7910/DVN/01KX3V	Clinical and survival data	data.tab	Harvard Dataverse	doi:10.7910/DVN/01KX3V	http://dx.doi.org/10.7910/DVN/01KX3V	benign prostatic hyperplasia
6	PTEN FISH analysis	6_FISH	data.tab	Harvard Dataverse	doi:10.7910/DVN/01KX3V	http://dx.doi.org/10.7910/DVN/01KX3V	Clinical and survival data	data.tab	Harvard Dataverse	doi:10.7910/DVN/01KX3V	http://dx.doi.org/10.7910/DVN/01KX3V	benign prostatic hyperplasia
7	PTEN FISH analysis	7_FISH	data.tab	Harvard Dataverse	doi:10.7910/DVN/01KX3V	http://dx.doi.org/10.7910/DVN/01KX3V	Clinical and survival data	data.tab	Harvard Dataverse	doi:10.7910/DVN/01KX3V	http://dx.doi.org/10.7910/DVN/01KX3V	benign prostatic hyperplasia
8	PTEN FISH analysis	8_FISH	data.tab	Harvard Dataverse	doi:10.7910/DVN/01KX3V	http://dx.doi.org/10.7910/DVN/01KX3V	Clinical and survival data	data.tab	Harvard Dataverse	doi:10.7910/DVN/01KX3V	http://dx.doi.org/10.7910/DVN/01KX3V	benign prostatic hyperplasia
9	PTEN FISH analysis	9_FISH	data.tab	Harvard Dataverse	doi:10.7910/DVN/01KX3V	http://dx.doi.org/10.7910/DVN/01KX3V	Clinical and survival data	data.tab	Harvard Dataverse	doi:10.7910/DVN/01KX3V	http://dx.doi.org/10.7910/DVN/01KX3V	benign prostatic hyperplasia
10	PTEN FISH analysis	10_FISH	data.tab	Harvard Dataverse	doi:10.7910/DVN/01KX3V	http://dx.doi.org/10.7910/DVN/01KX3V	Clinical and survival data	data.tab	Harvard Dataverse	doi:10.7910/DVN/01KX3V	http://dx.doi.org/10.7910/DVN/01KX3V	benign prostatic hyperplasia
11	PTEN FISH analysis	11_FISH	data.tab	Harvard Dataverse	doi:10.7910/DVN/01KX3V	http://dx.doi.org/10.7910/DVN/01KX3V	Clinical and survival data	data.tab	Harvard Dataverse	doi:10.7910/DVN/01KX3V	http://dx.doi.org/10.7910/DVN/01KX3V	benign prostatic hyperplasia
12	PTEN FISH analysis	12_FISH	data.tab	Harvard Dataverse	doi:10.7910/DVN/01KX3V	http://dx.doi.org/10.7910/DVN/01KX3V	Clinical and survival data	data.tab	Harvard Dataverse	doi:10.7910/DVN/01KX3V	http://dx.doi.org/10.7910/DVN/01KX3V	benign prostatic hyperplasia
13	PTEN FISH analysis	13_FISH	data.tab	Harvard Dataverse	doi:10.7910/DVN/01KX3V	http://dx.doi.org/10.7910/DVN/01KX3V	Clinical and survival data	data.tab	Harvard Dataverse	doi:10.7910/DVN/01KX3V	http://dx.doi.org/10.7910/DVN/01KX3V	benign prostatic hyperplasia
14	PTEN FISH analysis	14_FISH	data.tab	Harvard Dataverse	doi:10.7910/DVN/01KX3V	http://dx.doi.org/10.7910/DVN/01KX3V	Clinical and survival data	data.tab	Harvard Dataverse	doi:10.7910/DVN/01KX3V	http://dx.doi.org/10.7910/DVN/01KX3V	benign prostatic hyperplasia
15	PTEN FISH analysis	15_FISH	data.tab	Harvard Dataverse	doi:10.7910/DVN/01KX3V	http://dx.doi.org/10.7910/DVN/01KX3V	Clinical and survival data	data.tab	Harvard Dataverse	doi:10.7910/DVN/01KX3V	http://dx.doi.org/10.7910/DVN/01KX3V	benign prostatic hyperplasia
16	PTEN FISH analysis	16_FISH	data.tab	Harvard Dataverse	doi:10.7910/DVN/01KX3V	http://dx.doi.org/10.7910/DVN/01KX3V	Clinical and survival data	data.tab	Harvard Dataverse	doi:10.7910/DVN/01KX3V	http://dx.doi.org/10.7910/DVN/01KX3V	benign prostatic hyperplasia
17	PTEN FISH analysis	17_FISH	data.tab	Harvard Dataverse	doi:10.7910/DVN/01KX3V	http://dx.doi.org/10.7910/DVN/01KX3V	Clinical and survival data	data.tab	Harvard Dataverse	doi:10.7910/DVN/01KX3V	http://dx.doi.org/10.7910/DVN/01KX3V	benign prostatic hyperplasia
18	PTEN FISH analysis	18_FISH	data.tab	Harvard Dataverse	doi:10.7910/DVN/01KX3V	http://dx.doi.org/10.7910/DVN/01KX3V	Clinical and survival data	data.tab	Harvard Dataverse	doi:10.7910/DVN/01KX3V	http://dx.doi.org/10.7910/DVN/01KX3V	benign prostatic hyperplasia
19	PTEN FISH analysis	19_FISH	data.tab	Harvard Dataverse	doi:10.7910/DVN/01KX3V	http://dx.doi.org/10.7910/DVN/01KX3V	Clinical and survival data	data.tab	Harvard Dataverse	doi:10.7910/DVN/01KX3V	http://dx.doi.org/10.7910/DVN/01KX3V	benign prostatic hyperplasia
20	PTEN FISH analysis	20_FISH	data.tab	Harvard Dataverse	doi:10.7910/DVN/01KX3V	http://dx.doi.org/10.7910/DVN/01KX3V	Clinical and survival data	data.tab	Harvard Dataverse	doi:10.7910/DVN/01KX3V	http://dx.doi.org/10.7910/DVN/01KX3V	benign prostatic hyperplasia
21	PTEN FISH analysis	21_FISH	data.tab	Harvard Dataverse	doi:10.7910/DVN/01KX3V	http://dx.doi.org/10.7910/DVN/01KX3V	Clinical and survival data	data.tab	Harvard Dataverse	doi:10.7910/DVN/01KX3V	http://dx.doi.org/10.7910/DVN/01KX3V	benign prostatic hyperplasia
22	PTEN FISH analysis	22_FISH	data.tab	Harvard Dataverse	doi:10.7910/DVN/01KX3V	http://dx.doi.org/10.7910/DVN/01KX3V	Clinical and survival data	data.tab	Harvard Dataverse	doi:10.7910/DVN/01KX3V	http://dx.doi.org/10.7910/DVN/01KX3V	benign prostatic hyperplasia
23	PTEN FISH analysis	23_FISH	data.tab	Harvard Dataverse	doi:10.7910/DVN/01KX3V	http://dx.doi.org/10.7910/DVN/01KX3V	Clinical and survival data	data.tab	Harvard Dataverse	doi:10.7910/DVN/01KX3V	http://dx.doi.org/10.7910/DVN/01KX3V	benign prostatic hyperplasia
24	PTEN FISH analysis	24_FISH	data.tab	Harvard Dataverse	doi:10.7910/DVN/01KX3V	http://dx.doi.org/10.7910/DVN/01KX3V	Clinical and survival data	data.tab	Harvard Dataverse	doi:10.7910/DVN/01KX3V	http://dx.doi.org/10.7910/DVN/01KX3V	benign prostatic hyperplasia
25	PTEN FISH analysis	25_FISH	data.tab	Harvard Dataverse	doi:10.7910/DVN/01KX3V	http://dx.doi.org/10.7910/DVN/01KX3V	Clinical and survival data	data.tab	Harvard Dataverse	doi:10.7910/DVN/01KX3V	http://dx.doi.org/10.7910/DVN/01KX3V	benign prostatic hyperplasia
26	PTEN FISH analysis	26_FISH	data.tab	Harvard Dataverse	doi:10.7910/DVN/01KX3V	http://dx.doi.org/10.7910/DVN/01KX3V	Clinical and survival data	data.tab	Harvard Dataverse	doi:10.7910/DVN/01KX3V	http://dx.doi.org/10.7910/DVN/01KX3V	benign prostatic hyperplasia
27	PTEN FISH analysis	27_FISH	data.tab	Harvard Dataverse	doi:10.7910/DVN/01KX3V	http://dx.doi.org/10.7910/DVN/01KX3V	Clinical and survival data	data.tab	Harvard Dataverse	doi:10.7910/DVN/01KX3V	http://dx.doi.org/10.7910/DVN/01KX3V	benign prostatic hyperplasia
28	PTEN FISH analysis	28_FISH	data.tab	Harvard Dataverse	doi:10.7910/DVN/01KX3V	http://dx.doi.org/10.7910/DVN/01KX3V	Clinical and survival data	data.tab	Harvard Dataverse	doi:10.7910/DVN/01KX3V	http://dx.doi.org/10.7910/DVN/01KX3V	benign prostatic hyperplasia
29	PTEN FISH analysis	29_FISH	data.tab	Harvard Dataverse	doi:10.7910/DVN/01KX3V	http://dx.doi.org/10.7910/DVN/01KX3V	Clinical and survival data	data.tab	Harvard Dataverse	doi:10.7910/DVN/01KX3V	http://dx.doi.org/10.7910/DVN/01KX3V	benign prostatic hyperplasia
30	PTEN FISH analysis	30_FISH	data.tab	Harvard Dataverse	doi:10.7910/DVN/01KX3V	http://dx.doi.org/10.7910/DVN/01KX3V	Clinical and survival data	data.tab	Harvard Dataverse	doi:10.7910/DVN/01KX3V	http://dx.doi.org/10.7910/DVN/01KX3V	radical prostatectomy
31	PTEN FISH analysis	31_FISH	data.tab	Harvard Dataverse	doi:10.7910/DVN/01KX3V	http://dx.doi.org/10.7910/DVN/01KX3V	Clinical and survival data	data.tab	Harvard Dataverse	doi:10.7910/DVN/01KX3V	http://dx.doi.org/10.7910/DVN/01KX3V	radical prostatectomy
32	PTEN FISH analysis	32_FISH	data.tab	Harvard Dataverse	doi:10.7910/DVN/01KX3V	http://dx.doi.org/10.7910/DVN/01KX3V	Clinical and survival data	data.tab	Harvard Dataverse	doi:10.7910/DVN/01KX3V	http://dx.doi.org/10.7910/DVN/01KX3V	radical prostatectomy
33	PTEN FISH analysis	33_FISH	data.tab	Harvard Dataverse	doi:10.7910/DVN/01KX3V	http://dx.doi.org/10.7910/DVN/01KX3V	Clinical and survival data	data.tab	Harvard Dataverse	doi:10.7910/DVN/01KX3V	http://dx.doi.org/10.7910/DVN/01KX3V	radical prostatectomy
34	PTEN FISH analysis	34_FISH	data.tab	Harvard Dataverse	doi:10.7910/DVN/01KX3V	http://dx.doi.org/10.7910/DVN/01KX3V	Clinical and survival data	data.tab	Harvard Dataverse	doi:10.7910/DVN/01KX3V	http://dx.doi.org/10.7910/DVN/01KX3V	radical prostatectomy
35	PTEN FISH analysis	35_FISH	data.tab	Harvard Dataverse	doi:10.7910/DVN/01KX3V	http://dx.doi.org/10.7910/DVN/01KX3V	Clinical and survival data	data.tab	Harvard Dataverse	doi:10.7910/DVN/01KX3V	http://dx.doi.org/10.7910/DVN/01KX3V	radical prostatectomy
36	PTEN FISH analysis	36_FISH	data.tab	Harvard Dataverse	doi:10.7910/DVN/01KX3V	http://dx.doi.org/10.7910/DVN/01KX3V	Clinical and survival data	data.tab	Harvard Dataverse	doi:10.7910/DVN/01KX3V	http://dx.doi.org/10.7910/DVN/01KX3V	radical prostatectomy
37	PTEN FISH analysis	37_FISH	data.tab	Harvard Dataverse	doi:10.7910/DVN/01KX3V	http://dx.doi.org/10.7910/DVN/01KX3V	Clinical and survival data	data.tab	Harvard Dataverse	doi:10.7910/DVN/01KX3V	http://dx.doi.org/10.7910/DVN/01KX3V	radical prostatectomy
38	PTEN FISH analysis	38_FISH	data.tab	Harvard Dataverse	doi:10.7910/DVN/01KX3V	http://dx.doi.org/10.7910/DVN/01KX3V	Clinical and survival data	data.tab	Harvard Dataverse	doi:10.7910/DVN/01KX3V	http://dx.doi.org/10.7910/DVN/01KX3V	radical prostatectomy
39	PTEN FISH analysis	39_FISH	data.tab	Harvard Dataverse	doi:10.7910/DVN/01KX3V	http://dx.doi.org/10.7910/DVN/01KX3V	Clinical and survival data	data.tab	Harvard Dataverse	doi:10.7910/DVN/01KX3V	http://dx.doi.org/10.7910/DVN/01KX3V	radical prostatectomy
40	PTEN FISH analysis	40_FISH	data.tab	Harvard Dataverse	doi:10.7910/DVN/01KX3V	http://dx.doi.org/10.7910/DVN/01KX3V	Clinical and survival data	data.tab	Harvard Dataverse	doi:10.7910/DVN/01KX3V	http://dx.doi.org/10.7910/DVN/01KX3V	radical prostatectomy
41	PTEN FISH analysis	41_FISH	data.tab	Harvard Dataverse	doi:10.7910/DVN/01KX3V	http://dx.doi.org/10.7910/DVN/01KX3V	Clinical and survival data	data.tab	Harvard Dataverse	doi:10.7910/DVN/01KX3V	http://dx.doi.org/10.7910/DVN/01KX3V	radical prostatectomy
42	PTEN FISH analysis	42_FISH	data.tab	Harvard Dataverse	doi:10.7910/DVN/01KX3V	http://dx.doi.org/10.7910/DVN/01KX3V	Clinical and survival data	data.tab	Harvard Dataverse	doi:10.7910/DVN/01KX3V	http://dx.doi.org/10.7910/DVN/01KX3V	radical prostatectomy
43	PTEN FISH analysis	43_FISH	data.tab	Harvard Dataverse	doi:10.7910/DVN/01KX3V	http://dx.doi.org/10.7910/DVN/01KX3V	Clinical and survival data	data.tab	Harvard Dataverse	doi:10.7910/DVN/01KX3V	http://dx.doi.org/10.7910/DVN/01KX3V	radical prostatectomy
44	PTEN FISH analysis	44_FISH	data.tab	Harvard Dataverse	doi:10.7910/DVN/01KX3V	http://dx.doi.org/10.7910/DVN/01KX3V	Clinical and survival data	data.tab	Harvard Dataverse	doi:10.7910/DVN/01KX3V	http://dx.doi.org/10.7910/DVN/01KX3V	radical prostatectomy
45	PTEN FISH analysis	45_FISH	data.tab	Harvard Dataverse	doi:10.7910/DVN/01KX3V	http://dx.doi.org/10.7910/DVN/01KX3V	Clinical and survival data	data.tab	Harvard Dataverse	doi:10.7910/DVN/01KX3V	http://dx.doi.org/10.7910/DVN/01KX3V	radical prostatectomy
46	PTEN FISH analysis	46_FISH	data.tab	Harvard Dataverse	doi:10.7910/DVN/01KX3V	http://dx.doi.org/10.7910/DVN/01KX3V	Clinical and survival data	data.tab	Harvard Dataverse	doi:10.7910/DVN/01KX3V	http://dx.doi.org/10.7910/DVN/01KX3V	radical prostatectomy
47	PTEN FISH analysis	47_FISH	data.tab	Harvard Dataverse	doi:10.7910/DVN/01KX3V	http://dx.doi.org/10.7910/DVN/01KX3V	Clinical and survival data	data.tab	Harvard Dataverse	doi:10.7910/DVN/01KX3V	http://dx.doi.org/10.7910/DVN/01KX3V	radical prostatectomy
48	PTEN FISH analysis	48_FISH	data.tab	Harvard Dataverse	doi:10.7910/DVN/01KX3V	http://dx.doi.org/10.7910/DVN/01KX3V	Clinical and survival data	data.tab	Harvard Dataverse	doi:10.7910/DVN/01KX3V	http://dx.doi.org/10.7910/DVN/01KX3V	radical prostatectomy
49	PTEN FISH analysis	49_FISH	data.tab	Harvard Dataverse	doi:10.7910/DVN/01KX3V	http://dx.doi.org/10.7910/DVN/01KX3V	Clinical and survival data	data.tab	Harvard Dataverse	doi:10.7910/DVN/01KX3V	http://dx.doi.org/10.7910/DVN/01KX3V	radical prostatectomy
50	PTEN FISH analysis	50_FISH	data.tab	Harvard Dataverse	doi:10.7910/DVN/01KX3V	http://dx.doi.org/10.7910/DVN/01KX3V	Clinical and survival data	data.tab	Harvard Dataverse	doi:10.7910/DVN/01KX3V	http://dx.doi.org/10.7910/DVN/01KX3V	radical prostatectomy
51	PTEN FISH analysis	51_FISH	data.tab	Harvard Dataverse	doi:10.7910/DVN/01KX3V	http://dx.doi.org/10.7910/DVN/01KX3V	Clinical and survival data	data.tab	Harvard Dataverse	doi:10.7910/DVN/01KX3V	http://dx.doi.org/10.7910/DVN/01KX3V	radical prostatectomy
52	PTEN FISH analysis	52_FISH	data.tab	Harvard Dataverse	doi:10.7910/DVN/01KX3V	http://dx.doi.org/10.7910/DVN/01KX3V	Clinical and survival data	data.tab	Harvard Dataverse	doi:10.7910/DVN/01KX3V	http://dx.doi.org/10.7910/DVN/01KX3V	radical prostatectomy
53	PTEN FISH analysis	53_FISH	data.tab	Harvard Dataverse	doi:10.7910/DVN/01KX3V	http://dx.doi.org/10.7910/DVN/01KX3V	Clinical and survival data	data.tab	Harvard Dataverse	doi:10.7910/DVN/01KX3V	http://dx.doi.org/10.7910/DVN/01KX3V	radical prostatectomy
54	PTEN FISH analysis	54_FISH	data.tab	Harvard Dataverse	doi:10.7910/DVN/01KX3V	http://dx.doi.org/10.7910/DVN/01KX3V	Clinical and survival data	data.tab	Harvard Dataverse	doi:10.7910/DVN/01KX3V	http://dx.doi.org/10.7910/DVN/01KX3V	radical prostatectomy
55	PTEN FISH analysis	55_FISH	data.tab	Harvard Dataverse	doi:10.7910/DVN/01KX3V	http://dx.doi.org/10.7910/DVN/01KX3V	Clinical and survival data	data.tab	Harvard Dataverse	doi:10.7910/DVN/01KX3V	http://dx.doi.org/10.7910/DVN/01KX3V	radical prostatectomy
56	PTEN FISH analysis	56_FISH	data.tab	Harvard Dataverse	doi:10.7910/DVN/01KX3V	http://dx.doi.org/10.7910/DVN/01KX3V	Clinical and survival data	data.tab	Harvard Dataverse	doi:10.7910/DVN/01KX3V	http://dx.doi.org/10.7910/DVN/01KX3V	radical prostatectomy
57	PTEN FISH analysis	57_FISH	data.tab	Harvard Dataverse	doi:10.7910/DVN/01KX3V	http://dx.doi.org/10.7910/DVN/01KX3V	Clinical and survival data	data.tab	Harvard Dataverse	doi:10.7910/DVN/01KX3V	http://dx.doi.org/10.7910/DVN/01KX3V	radical prostatectomy
58	PTEN FISH analysis	58_FISH	data.tab	Harvard Dataverse	doi:10.7910/DVN/01KX3V	http://dx.doi.org/10.7910/DVN/01KX3V	Clinical and survival data	data.tab	Harvard Dataverse	doi:10.7910/DVN/01KX3V	http://dx.doi.org/10.7910/DVN/01KX3V	radical prostatectomy
59	PTEN FISH analysis	59_FISH	data.tab	Harvard Dataverse	doi:10.7910/DVN/01KX3V	http://dx.doi.org/10.7910/DVN/01KX3V	Clinical and survival data	data.tab	Harvard Dataverse	doi:10.7910/DVN/01KX3V	http://dx.doi.org/10.7910/DVN/01KX3V	radical prostatectomy
60	PTEN FISH analysis	60_FISH	data.tab	Harvard Dataverse	doi:10.7910/DVN/01KX3V	http://dx.doi.org/10.7910/DVN/01KX3V	Clinical and survival data	data.tab	Harvard Dataverse	doi:10.7910/DVN/01KX3V	http://dx.doi.org/10.7910/DVN/01KX3V	radical prostatectomy
61	PTEN FISH analysis	61_FISH	data.tab	Harvard Dataverse	doi:10.7910/DVN/01KX3V	http://dx.doi.org/10.7910/DVN/01KX3V	Clinical and survival data	data.tab	Harvard Dataverse	doi:10.7910/DVN/01KX3V	http://dx.doi.org/10.7910/DVN/01KX3V	radical prostatectomy
62	PTEN FISH analysis	62_FISH	data.tab	Harvard Dataverse	doi:10.7910/DVN/01KX3V	http://dx.doi.org/10.7910/DVN/01KX3V	Clinical and survival data	data.tab	Harvard Dataverse	doi:10.7910/DVN/01KX3V	http://dx.doi.org/10.7910/DVN/01KX3V	radical prostatectomy
63	PTEN FISH analysis	63_FISH	data.tab	Harvard Dataverse	doi:10.7910/DVN/01KX3V	http://dx.doi.org/10.7910/DVN/01KX3V	Clinical and survival data	data.tab	Harvard Dataverse	doi:10.7910/DVN/01KX3V	http://dx.doi.org/10.7910/DVN/01KX3V	radical prostatectomy
64	PTEN FISH analysis	64_FISH	data.tab	Harvard Dataverse	doi:10.7910/DVN/01KX3V	http://dx.doi.org/10.7910/DVN/01KX3V	Clinical and survival data	data.tab	Harvard Dataverse	doi:10.7910/DVN/01KX3V	http://dx.doi.org/10.7910/DVN/01KX3V	radical prostatectomy
65	PTEN FISH analysis	65_FISH	data.tab	Harvard Dataverse	doi:10.7910/DVN/01KX3V	http://dx.doi.org/10.7910/DVN/01KX3V	Clinical and survival data	data.tab	Harvard Dataverse	doi:10.7910/DVN/01KX3V	http://dx.doi.org/10.7910/DVN/01KX3V	radical prostatectomy
66	PTEN FISH analysis	66_FISH	data.tab	Harvard Dataverse	doi:10.7910/DVN/01KX3V	http://dx.doi.org/10.7910/DVN/01KX3V	Clinical and survival data	data.tab	Harvard Dataverse	doi:10.7910/DVN/01KX3V	http://dx.doi.org/10.7910/DVN/01KX3V	radical prostatectomy
67	PTEN FISH analysis	67_FISH	data.tab	Harvard Dataverse	doi:10.7910/DVN/01KX3V	http://dx.doi.org/10.7910/DVN/01KX3V	Clinical and survival data	data.tab	Harvard Dataverse	doi:10.7910/DVN/01KX3V	http://dx.doi.org/10.7910/DVN/01KX3V	radical prostatectomy
68	PTEN FISH analysis	68_FISH	data.tab	Harvard Dataverse	doi:10.7910/DVN/01KX3V	http://dx.doi.org/10.7910/DVN/01KX3V	Clinical and survival data	data.tab	Harvard Dataverse	doi:10.7910/DVN/01KX3V	http://dx.doi.org/10.7910/DVN/01KX3V	radical prostatectomy
69	PTEN FISH analysis	69_FISH	data.tab	Harvard Dataverse	doi:10.7910/DVN/01KX3V	http://dx.doi.org/10.7910/DVN/01KX3V	Clinical and survival data	data.tab	Harvard Dataverse	doi:10.7910/DVN/01KX3V	http://dx.doi.org/10.7910/DVN/01KX3V	radical prostatectomy
70	PTEN FISH analysis	70_FISH	data.tab	Harvard Dataverse	doi:10.7910/DVN/01KX3V	http://dx.doi.org/10.7910/DVN/01KX3V	Clinical and survival data	data.tab	Harvard Dataverse	doi:10.7910/DVN/01KX3V	http://dx.doi.org/10.7910/DVN/01KX3V	radical prostatectomy
71	PTEN FISH analysis	71_FISH	data.tab	Harvard Dataverse	doi:10.7910/DVN/01KX3V	http://dx.doi.org/10.7910/DVN/01KX3V	Clinical and survival data	data.tab	Harvard Dataverse	doi:10.7910/DVN/01KX3V	http://dx.doi.org/10.7910/DVN/01KX3V	radical prostatectomy
72	PTEN FISH analysis	72_FISH	data.tab	Harvard Dataverse	doi:10.7910/DVN/01KX3V	http://dx.doi.org/10.7910/DVN/01KX3V	Clinical and survival data	data.tab	Harvard Dataverse	doi:10.7910/DVN/01KX3V	http://dx.doi.org/10.7910/DVN/01KX3V	radical prostatectomy
73	PTEN FISH analysis	73_FISH	data.tab	Harvard Dataverse	doi:10.7910/DVN/01KX3V	http://dx.doi.org/10.7910/DVN/01KX3V	Clinical and survival data	data.tab	Harvard Dataverse	doi:10.7910/DVN/01KX3V	http://dx.doi.org/10.7910/DVN/01KX3V	radical prostatectomy
74	PTEN FISH analysis	74_FISH	data.tab	Harvard Dataverse	doi:10.7910/DVN/01KX3V	http://dx.doi.org/10.7910/DVN/01KX3V	Clinical and survival data	data.tab	Harvard Dataverse	doi:10.7910/DVN/01KX3V	http://dx.doi.org/10.7910/DVN/01KX3V	radical prostatectomy
75	PTEN FISH analysis	75_FISH	data.tab	Harvard Dataverse	doi:10.7910/DVN/01KX3V	http://dx.doi.org/10.7910/DVN/01KX3V	Clinical and survival data	data.tab	Harvard Dataverse	doi:10.7910/DVN/01KX3V	http://dx.doi.org/10.7910/DVN/01KX3V	radical prostatectomy
76	PTEN FISH analysis	76_FISH	data.tab	Harvard Dataverse	doi:10.7910/DVN/01KX3V	http://dx.doi.org/10.7910/DVN/01KX3V	Clinical and survival data	data.tab	Harvard Dataverse	doi:10.7910/DVN/01KX3V	http://dx.doi.org/10.7910/DVN/01KX3V	radical prostatectomy
77	PTEN FISH analysis	77_FISH	data.tab	Harvard Dataverse	doi:10.7910/DVN/01KX3V	http://dx.doi.org/10.7910/DVN/01KX3V	Clinical and survival data	data.tab	Harvard Dataverse	doi:10.7910/DVN/01KX3V	http://dx.doi.org/10.7910/DVN/01KX3V	radical prostatectomy
78	PTEN FISH analysis	78_FISH	data.tab	Harvard Dataverse	doi:10.7910/DVN/01KX3V	http://dx.doi.org/10.7910/DVN/01KX3V	Clinical and survival data	data.tab	Harvard Dataverse	doi:10.7910/DVN/01KX3V	http://dx.doi.org/10.7910/DVN/01KX3V	radical prostatectomy
79	PTEN FISH analysis	79_FISH	data.tab	Harvard Dataverse	doi:10.7910/DVN/01KX3V	http://dx.doi.org/10.7910/DVN/01KX3V	Clinical and survival data	data.tab	Harvard Dataverse	doi:10.7910/DVN/01KX3V	http://dx.doi.org/10.7910/DVN/01KX3V	radical prostatectomy
80	PTEN FISH analysis	80_FISH	data.tab	Harvard Dataverse	doi:10.7910/DVN/01KX3V	http://dx.doi.org/10.7910/DVN/01KX3V	Clinical and survival data	data.tab	Harvard Dataverse	doi:10.7910/DVN/01KX3V	http://dx.doi.org/10.7910/DVN/01KX3V	radical prostatectomy
81	PTEN FISH analysis	81_FISH	data.tab	Harvard Dataverse	doi:10.7910/DVN/01KX3V	http://dx.doi.org/10.7910/DVN/01KX3V	Clinical and survival data	data.tab	Harvard Dataverse	doi:10.7910/DVN/01KX3V	http://dx.doi.org/10.7910/DVN/01KX3V	radical prostatectomy
82	PTEN FISH analysis	82_FISH	data.tab	Harvard Dataverse	doi:10.7910/DVN/01KX3V	http://dx.doi.org/10.7910/DVN/01KX3V	Clinical and survival data	data.tab	Harvard Dataverse	doi:10.7910/DVN/01KX3V	http://dx.doi.org/10.7910/DVN/01KX3V	radical prostatectomy
83	PTEN FISH analysis	83_FISH	data.tab	Harvard Dataverse	doi:10.7910/DVN/01KX3V	http://dx.doi.org/10.7910/DVN/01KX3V	Clinical and survival data	data.tab	Harvard Dataverse	doi:10.7910/DVN/01KX3V	http://dx.doi.org/10.7910/DVN/01KX3V	radical prostatectomy
84	PTEN FISH analysis	84_FISH	data.tab	Harvard Dataverse	doi:10.7910/DVN/01KX3V	http://dx.doi.org/10.7910/DVN/01KX3V	Clinical and survival data	data.tab	Harvard Dataverse	doi:10.7910/DVN/01KX3V	http://dx.doi.org/10.7910/DVN/01KX3V	radical prostatectomy
85	PTEN FISH analysis	85_FISH	data.tab	Harvard Dataverse	doi:10.7910/DVN/01KX3V	http://dx.doi.org/10.7910/DVN/01KX3V	Clinical and survival data	data.tab	Harvard Dataverse	doi:10.7910/DVN/01KX3V	http://dx.doi.org/10.7910/DVN/01KX3V	radical prostatectomy
86	PTEN FISH analysis	86_FISH	data.tab	Harvard Dataverse	doi:10.7910/DVN/01KX3V	http://dx.doi.org/10.7910/DVN/01KX3V	Clinical and survival data	data.tab	Harvard Dataverse	doi:10.7910/DVN/01KX3V	http://dx.doi.org/10.7910/DVN/01KX3V	radical prostatectomy
87	PTEN FISH analysis	87_FISH	data.tab	Harvard Dataverse	doi:10.7910/DVN/01KX3V	http://dx.doi.org/10.7910/DVN/01KX3V	Clinical and survival data	data.tab	Harvard Dataverse	doi:10.7910/DVN/01KX3V	http://dx.doi.org/10.7910/DVN/01KX3V	radical prostatectomy
88	PTEN FISH analysis	88_FISH	data.tab	Harvard Dataverse	doi:10.7910/DVN/01KX3V	http://dx.doi.org/10.7910/DVN/01KX3V	Clinical and survival data	data.tab	Harvard Dataverse	doi:10.7910/DVN/01KX3V	http://dx.doi.org/10.7910/DVN/01KX3V	radical prostatectomy
89	PTEN FISH analysis	89_FISH	data.tab	Harvard Dataverse	doi:10.7910/DVN/01KX3V	http://dx.doi.org/10.7910/DVN/01KX3V	Clinical and survival data	data.tab	Harvard Dataverse	doi:10.7910/DVN/01KX3V	http://dx.doi.org/10.7910/DVN/01KX3V	radical prostatectomy
90	PTEN FISH analysis	90_FISH	data.tab	Harvard Dataverse	doi:10.7910/DVN/01KX3V	http://dx.doi.org/10.7910/DVN/01KX3V	Clinical and survival data	data.tab	Harvard Dataverse	doi:10.7910/DVN/01KX3V	http://dx.doi.org/10.7910/DVN/01KX3V	radical prostatectomy
91	PTEN FISH analysis	91_FISH	data.tab	Harvard Dataverse	doi:10.7910/DVN/01KX3V	http://dx.doi.org/10.7910/DVN/01KX3V	Clinical and survival data	data.tab	Harvard Dataverse	doi:10.7910/DVN/01KX3V	http://dx.doi.org/10.7910/DVN/01KX3V	radical prostatectomy
92	PTEN FISH analysis	92_FISH	data.tab	Harvard Dataverse	doi:10.7910/DVN/01KX3V	http://dx.doi.org/10.7910/DVN/01KX3V	Clinical and survival data	data.tab	Harvard Dataverse	doi:10.7910/DVN/01KX3V	http://dx.doi.org/10.7910/DVN/01KX3V	radical prostatectomy
93	PTEN FISH analysis	93_FISH	data.tab	Harvard Dataverse	doi:10.7910/DVN/01KX3V	http://dx.doi.org/10.7910/DVN/01KX3V	Clinical and survival data	data.tab	Harvard Dataverse	doi:10.7910/DVN/01KX3V	http://dx.doi.org/10.7910/DVN/01KX3V	radical prostatectomy
94	PTEN FISH analysis	94_FISH	data.tab	Harvard Dataverse	doi:10.7910/DVN/01KX3V	http://dx.doi.org/10.7910/DVN/01KX3V	Clinical and survival data	data.tab	Harvard Dataverse	doi:10.7910/DVN/01KX3V	http://dx.doi.org/10.7910/DVN/01KX3V	radical prostatectomy
95	PTEN FISH analysis	95_FISH	data.tab	Harvard Dataverse	doi:10.7910/DVN/01KX3V	http://dx.doi.org/10.7910/DVN/01KX3V	Clinical and survival data	data.tab	Harvard Dataverse	doi:10.7910/DVN/01KX3V	http://dx.doi.org/10.7910/DVN/01KX3V	radical prostatectomy
96	PTEN FISH analysis	96_FISH	data.tab	Harvard Dataverse	doi:10.7910/DVN/01KX3V	http://dx.doi.org/10.7910/DVN/01KX3V	Clinical and survival data	data.tab	Harvard Dataverse	doi:10.7910/DVN/01KX3V	http://dx.doi.org/10.7910/DVN/01KX3V	radical prostatectomy
97	PTEN FISH analysis	97_FISH	data.tab	Harvard Dataverse	doi:10.7910/DVN/01KX3V	http://dx.doi.org/10.7910/DVN/01KX3V	Clinical and survival data	data.tab	Harvard Dataverse	doi:10.7910/DVN/01KX3V	http://dx.doi.org/10.7910/DVN/01KX3V	radical prostatectomy
98	PTEN FISH analysis	98_FISH	data.tab	Harvard Dataverse	doi:10.7910/DVN/01KX3V	http://dx.doi.org/10.7910/DVN/01KX3V	Clinical and survival data	data.tab	Harvard Dataverse	doi:10.7910/DVN/01KX3V	http://dx.doi.org/10.7910/DVN/01KX3V	radical prostatectomy
99	PTEN FISH analysis	99_FISH	data.tab	Harvard Dataverse	doi:10.7910/DVN/01KX3V	http://dx.doi.org/10.7910/DVN/01KX3V	Clinical and survival data	data.tab	Harvard Dataverse	doi:10.7910/DVN/01KX3V	http://dx.doi.org/10.7910/DVN/01KX3V	radical prostatectomy
100	PTEN FISH analysis	100_FISH	data.tab	Harvard Dataverse	doi:10.7910/DVN/01KX3V	http://dx.doi.org/10.7910/DVN/01KX3V	Clinical and survival data	data.tab	Harvard Dataverse	doi:10.7910/DVN/01KX3V	http://dx.doi.org/10.7910/DVN/01KX3V	radical prostatectomy
101	PTEN FISH analysis	101_FISH	data.tab	Harvard Dataverse	doi:10.7910/DVN/01KX3V	http://dx.doi.org/10.7910/DVN/01KX3V	Clinical and survival data	data.tab	Harvard Dataverse	doi:10.7910/DVN/01KX3V	http://dx.doi.org/10.7910/DVN/01KX3V	radical prostatectomy
102	PTEN FISH analysis	102_FISH	data.tab	Harvard Dataverse	doi:10.7910/DVN/01KX3V	http://dx.doi.org/10.7910/DVN/01KX3V	Clinical and survival data	data.tab	Harvard Dataverse	doi:10.7910/DVN/01KX3V	http://dx.doi.org/10.7910/DVN/01KX3V	radical prostatectomy
103	PTEN FISH analysis	103_FISH	data.tab	Harvard Dataverse	doi:10.7910/DVN/01KX3V	http://dx.doi.org/10.7910/DVN/01KX3V	Clinical and survival data	data.tab	Harvard Dataverse	doi:10.7910/DVN/01KX3V	http://dx.doi.org/10.7910/DVN/01KX3V	radical prostatectomy
104	PTEN FISH analysis	104_FISH	data.tab	Harvard Dataverse	doi:10.7910/DVN/01KX3V	http://dx.doi.org/10.7910/DVN/01KX3V	Clinical and survival data	data.tab	Harvard Dataverse	doi:10.7910/DVN/01KX3V	http://dx.doi.org/10.7910/DVN/01KX3V	radical prostatectomy
105	PTEN FISH analysis	105_FISH	data.tab	Harvard Dataverse	doi:10.7910/DVN/01KX3V	http://dx.doi.org/10.7910/DVN/01KX3V	Clinical and survival data	data.tab	Harvard Dataverse	doi:10.7910/DVN/01KX3V	http://dx.doi.org/10.7910/DVN/01KX3V	radical prostatectomy
106	PTEN FISH analysis	106_FISH	data.tab	Harvard Dataverse	doi:10.7910/DVN/01KX3V	http://dx.doi.org/10.7910/DVN/01KX3V	Clinical and survival data	data.tab	Harvard Dataverse	doi:10.7910/DVN/01KX3V	http://dx.doi.org/10.7910/DVN/01KX3V	radical prostatectomy
107	PTEN FISH analysis	107_FISH	data.tab	Harvard Dataverse	doi:10.7910/DVN/01KX3V	http://dx.doi.org/10.7910/DVN/01KX3V	Clinical and survival data	data.tab	Harvard Dataverse	doi:10.7910/DVN/01KX3V	http://dx.doi.org/10.7910/DVN/01KX3V	radical prostatectomy
108	PTEN FISH analysis	108_FISH	data.tab	Harvard Dataverse	doi:10.7910/DVN/01KX3V	http://dx.doi.org/10.7910/DVN/01KX3V	Clinical and survival data	data.tab	Harvard Dataverse	doi:10.7910/DVN/01KX3V	http://dx.doi.org/10.7910/DVN/01KX3V	castration resistant prostate cancer
109	PTEN FISH analysis	109_FISH	data.tab	Harvard Dataverse	doi:10.7910/DVN/01KX3V	http://dx.doi.org/10.7910/DVN/01KX3V	Clinical and survival data	data.tab	Harvard Dataverse	doi:10.7910/DVN/01KX3V	http://dx.doi.org/10.7910/DVN/01KX3V	castration resistant prostate cancer
110	PTEN FISH analysis	110_FISH	data.tab	Harvard Dataverse	doi:10.7910/DVN/01KX3V	http://dx.doi.org/10.7910/DVN/01KX3V	Clinical and survival data	data.tab	Harvard Dataverse	doi:10.7910/DVN/01KX3V	http://dx.doi.org/10.7910/DVN/01KX3V	castration resistant prostate cancer
111	PTEN FISH analysis	111_FISH	data.tab	Harvard Dataverse	doi:10.7910/DVN/01KX3V	http://dx.doi.org/10.7910/DVN/01KX3V	Clinical and survival data	data.tab	Harvard Dataverse	doi:10.7910/DVN/01KX3V	http://dx.doi.org/10.7910/DVN/01KX3V	castration resistant prostate cancer
112	PTEN FISH analysis	112_FISH	data.tab	Harvard Dataverse	doi:10.7910/DVN/01KX3V	http://dx.doi.org/10.7910/DVN/01KX3V	Clinical and survival data	data.tab	Harvard Dataverse	doi:10.7910/DVN/01KX3V	http://dx.doi.org/10.7910/DVN/01KX3V	castration resistant prostate cancer
113	PTEN FISH analysis	113_FISH	data.tab	Harvard Dataverse	doi:10.7910/DVN/01KX3V	http://dx.doi.org/10.7910/DVN/01KX3V	Clinical and survival data	data.tab	Harvard Dataverse	doi:10.7910/DVN/01KX3V	http://dx.doi.org/10.7910/DVN/01KX3V	castration resistant prostate cancer
114	PTEN FISH analysis	114_FISH	data.tab	Harvard Dataverse	doi:10.7910/DVN/01KX3V	http://dx.doi.org/10.7910/DVN/01KX3V	Clinical and survival data	data.tab	Harvard Dataverse	doi:10.7910/DVN/01KX3V	http://dx.doi.org/10.7910/DVN/01KX3V	castration resistant prostate cancer
115	PTEN FISH analysis	115_FISH	data.tab	Harvard Dataverse	doi:10.7910/DVN/01KX3V	http://dx.doi.org/10.7910/DVN/01KX3V	Clinical and survival data	data.tab	Harvard Dataverse	doi:10.7910/DVN/01KX3V	http://dx.doi.org/10.7910/DVN/01KX3V	castration resistant prostate cancer
116	PTEN FISH analysis	116_FISH	data.tab	Harvard Dataverse	doi:10.7910/DVN/01KX3V	http://dx.doi.org/10.7910/DVN/01KX3V	Clinical and survival data	data.tab	Harvard Dataverse	doi:10.7910/DVN/01KX3V	http://dx.doi.org/10.7910/DVN/01KX3V	castration resistant prostate cancer
117	PTEN FISH analysis	117_FISH	data.tab	Harvard Dataverse	doi:10.7910/DVN/01KX3V	http://dx.doi.org/10.7910/DVN/01KX3V	Clinical and survival data	data.tab	Harvard Dataverse	doi:10.7910/DVN/01KX3V	http://dx.doi.org/10.7910/DVN/01KX3V	castration resistant prostate cancer
118	PTEN FISH analysis	118_FISH	data.tab	Harvard Dataverse	doi:10.7910/DVN/01KX3V	http://dx.doi.org/10.7910/DVN/01KX3V	Clinical and survival data	data.tab	Harvard Dataverse	doi:10.7910/DVN/01KX3V	http://dx.doi.org/10.7910/DVN/01KX3V	castration resistant prostate cancer
119	PTEN FISH analysis	119_FISH	data.tab	Harvard Dataverse	doi:10.7910/DVN/01KX3V	http://dx.doi.org/10.7910/DVN/01KX3V	Clinical and survival data	data.tab	Harvard Dataverse	doi:10.7910/DVN/01KX3V	http://dx.doi.org/10.7910/DVN/01KX3V	castration resistant prostate cancer
120	PTEN FISH analysis	120_FISH	data.tab	Harvard Dataverse	doi:10.7910/DVN/01KX3V	http://dx.doi.org/10.7910/DVN/01KX3V	Clinical and survival data	data.tab	Harvard Dataverse	doi:10.7910/DVN/01KX3V	http://dx.doi.org/10.7910/DVN/01KX3V	castration resistant prostate cancer
121	PTEN FISH analysis	121_FISH	data.tab	Harvard Dataverse	doi:10.7910/DVN/01KX3V	http://dx.doi.org/10.7910/DVN/01KX3V	Clinical and survival data	data.tab	Harvard Dataverse	doi:10.7910/DVN/01KX3V	http://dx.doi.org/10.7910/DVN/01KX3V	castration resistant prostate cancer
122	PTEN FISH analysis	122_FISH	data.tab	Harvard Dataverse	doi:10.7910/DVN/01KX3V	http://dx.doi.org/10.7910/DVN/01KX3V	Clinical and survival data	data.tab	Harvard Dataverse	doi:10.7910/DVN/01KX3V	http://dx.doi.org/10.7910/DVN/01KX3V	castration resistant prostate cancer
123	PTEN FISH analysis	123_FISH	data.tab	Harvard Dataverse	doi:10.7910/DVN/01KX3V	http://dx.doi.org/10.7910/DVN/01KX3V	Clinical and survival data	data.tab	Harvard Dataverse	doi:10.7910/DVN/01KX3V	http://dx.doi.org/10.7910/DVN/01KX3V	castration resistant prostate cancer
124	PTEN FISH analysis	124_FISH	data.tab	Harvard Dataverse	doi:10.7910/DVN/01KX3V	http://dx.doi.org/10.7910/DVN/01KX3V	Clinical and survival data	data.tab	Harvard Dataverse	doi:10.7910/DVN/01KX3V	http://dx.doi.org/10.7910/DVN/01KX3V	castration resistant prostate cancer
125	PTEN FISH analysis	125_FISH	data.tab	Harvard Dataverse	doi:10.7910/DVN/01KX3V	http://dx.doi.org/10.7910/DVN/01KX3V	Clinical and survival data	data.tab	Harvard Dataverse	doi:10.7910/DVN/01KX3V	http://dx.doi.org/10.7910/DVN/01KX3V	castration resistant prostate cancer
126	PTEN FISH analysis	126_FISH	data.tab	Harvard Dataverse	doi:10.7910/DVN/01KX3V	http://dx.doi.org/10.7910/DVN/01KX3V	Clinical and survival data	data.tab	Harvard Dataverse	doi:10.7910/DVN/01KX3V	http://dx.doi.org/10.7910/DVN/01KX3V	castration resistant prostate cancer
127	PTEN FISH analysis	127_FISH	data.tab	Harvard Dataverse	doi:10.7910/DVN/01KX3V	http://dx.doi.org/10.7910/DVN/01KX3V	Clinical and survival data	data.tab	Harvard Dataverse	doi:10.7910/DVN/01KX3V	http://dx.doi.org/10.7910/DVN/01KX3V	castration resistant prostate cancer
128	PTEN FISH analysis	128_FISH	data.tab	Harvard Dataverse	doi:10.7910/DVN/01KX3V	http://dx.doi.org/10.7910/DVN/01KX3V	Clinical and survival data	data.tab	Harvard Dataverse	doi:10.7910/DVN/01KX3V	http://dx.doi.org/10.7910/DVN/01KX3V	castration resistant prostate cancer
129	PTEN FISH analysis	129_FISH	data.tab	Harvard Dataverse	doi:10.7910/DVN/01KX3V	http://dx.doi.org/10.7910/DVN/01KX3V	Clinical and survival data	data.tab	Harvard Dataverse	doi:10.7910/DVN/01KX3V	http://dx.doi.org/10.7910/DVN/01KX3V	castration resistant prostate cancer
130	PTEN FISH analysis	130_FISH	data.tab	Harvard Dataverse	doi:10.7910/DVN/01KX3V	http://dx.doi.org/10.7910/DVN/01KX3V	Clinical and survival data	data.tab	Harvard Dataverse	doi:10.7910/DVN/01KX3V	http://dx.doi.org/10.7910/DVN/01KX3V	castration resistant prostate cancer
131	PTEN FISH analysis	131_FISH	data.tab	Harvard Dataverse	doi:10.7910/DVN/01KX3V	http://dx.doi.org/10.7910/DVN/01KX3V	Clinical and survival data	data.tab	Harvard Dataverse	doi:10.7910/DVN/01KX3V	http://dx.doi.org/10.7910/DVN/01KX3V	castration resistant prostate cancer
132	PTEN FISH analysis	132_FISH	data.tab	Harvard Dataverse	doi:10.7910/DVN/01KX3V	http://dx.doi.org/10.7910/DVN/01KX3V	Clinical and survival data	data.tab	Harvard Dataverse	doi:10.7910/DVN/01KX3V	http://dx.doi.org/10.7910/DVN/01KX3V	castration resistant prostate cancer
133	PTEN FISH analysis	133_FISH	data.tab	Harvard Dataverse	doi:10.7910/DVN/01KX3V	http://dx.doi.org/10.7910/DVN/01KX3V	Clinical and survival data	data.tab	Harvard Dataverse	doi:10.7910/DVN/01KX3V	http://dx.doi.org/10.7910/DVN/01KX3V	castration resistant prostate cancer
134	PTEN FISH analysis	134_FISH	data.tab	Harvard Dataverse	doi:10.7910/DVN/01KX3V	http://dx.doi.org/10.7910/DVN/01KX3V	Clinical and survival data	data.tab	Harvard Dataverse	doi:10.7910/DVN/01KX3V	http://dx.doi.org/10.7910/DVN/01KX3V	castration resistant prostate cancer
135	PTEN FISH analysis	135_FISH	data.tab	Harvard Dataverse	doi:10.7910/DVN/01KX3V	http://dx.doi.org/10.7910/DVN/01KX3V	Clinical and survival data	data.tab	Harvard Dataverse	doi:10.7910/DVN/01KX3V	http://dx.doi.org/10.7910/DVN/01KX3V	castration resistant prostate cancer
136	PTEN FISH analysis	136_FISH	data.tab	Harvard Dataverse	doi:10.7910/DVN/01KX3V	http://dx.doi.org/10.7910/DVN/01KX3V	Clinical and survival data	data.tab	Harvard Dataverse	doi:10.7910/DVN/01KX3V	http://dx.doi.org/10.7910/DVN/01KX3V	lymph node metastasis
137	PTEN FISH analysis	137_FISH	data.tab	Harvard Dataverse	doi:10.7910/DVN/01KX3V	http://dx.doi.org/10.7910/DVN/01KX3V	Clinical and survival data	data.tab	Harvard Dataverse	doi:10.7910/DVN/01KX3V	http://dx.doi.org/10.7910/DVN/01KX3V	lymph node metastasis
138	PTEN FISH analysis	138_FISH	data.tab	Harvard Dataverse	doi:10.7910/DVN/01KX3V	http://dx.doi.org/10.7910/DVN/01KX3V	Clinical and survival data	data.tab	Harvard Dataverse	doi:10.7910/DVN/01KX3V	http://dx.doi.org/10.7910/DVN/01KX3V	lymph node metastasis
139	PTEN FISH analysis	139_FISH	data.tab	Harvard Dataverse	doi:10.7910/DVN/01KX3V	http://dx.doi.org/10.7910/DVN/01KX3V	Clinical and survival data	data.tab	Harvard Dataverse	doi:10.7910/DVN/01KX3V	http://dx.doi.org/10.7910/DVN/01KX3V	lymph node metastasis
140	PTEN FISH analysis	140_FISH	data.tab	Harvard Dataverse	doi:10.7910/DVN/01KX3V	http://dx.doi.org/10.7910/DVN/01KX3V	Clinical and survival data	data.tab	Harvard Dataverse	doi:10.7910/DVN/01KX3V	http://dx.doi.org/10.7910/DVN/01KX3V	lymph node metastasis
141	PTEN FISH analysis	141_FISH	data.tab	Harvard Dataverse	doi:10.7910/DVN/01KX3V	http://dx.doi.org/10.7910/DVN/01KX3V	Clinical and survival data	data.tab	Harvard Dataverse	doi:10.7910/DVN/01KX3V	http://dx.doi.org/10.7910/DVN/01KX3V	lymph node metastasis
142	PTEN FISH analysis	142_FISH	data.tab	Harvard Dataverse	doi:10.7910/DVN/01KX3V	http://dx.doi.org/10.7910/DVN/01KX3V	Clinical and survival data	data.tab	Harvard Dataverse	doi:10.7910/DVN/01KX3V	http://dx.doi.org/10.7910/DVN/01KX3V	lymph node metastasis
143	PTEN FISH analysis	143_FISH	data.tab	Harvard Dataverse	doi:10.7910/DVN/01KX3V	http://dx.doi.org/10.7910/DVN/01KX3V	Clinical and survival data	data.tab	Harvard Dataverse	doi:10.7910/DVN/01KX3V	http://dx.doi.org/10.7910/DVN/01KX3V	lymph node metastasis
144	PTEN FISH analysis	144_FISH	data.tab	Harvard Dataverse	doi:10.7910/DVN/01KX3V	http://dx.doi.org/10.7910/DVN/01KX3V	Clinical and survival data	data.tab	Harvard Dataverse	doi:10.7910/DVN/01KX3V	http://dx.doi.org/10.7910/DVN/01KX3V	lymph node metastasis
145	PTEN FISH analysis	145_FISH	data.tab	Harvard Dataverse	doi:10.7910/DVN/01KX3V	http://dx.doi.org/10.7910/DVN/01KX3V	Clinical and survival data	data.tab	Harvard Dataverse	doi:10.7910/DVN/01KX3V	http://dx.doi.org/10.7910/DVN/01KX3V	lymph node metastasis
146	PTEN FISH analysis	146_FISH	data.tab	Harvard Dataverse	doi:10.7910/DVN/01KX3V	http://dx.doi.org/10.7910/DVN/01KX3V	Clinical and survival data	data.tab	Harvard Dataverse	doi:10.7910/DVN/01KX3V	http://dx.doi.org/10.7910/DVN/01KX3V	lymph node metastasis
147	PTEN FISH analysis	147_FISH	data.tab	Harvard Dataverse	doi:10.7910/DVN/01KX3V	http://dx.doi.org/10.7910/DVN/01KX3V	Clinical and survival data	data.tab	Harvard Dataverse	doi:10.7910/DVN/01KX3V	http://dx.doi.org/10.7910/DVN/01KX3V	lymph node metastasis
148	PTEN FISH analysis	148_FISH	data.tab	Harvard Dataverse	doi:10.7910/DVN/01KX3V	http://dx.doi.org/10.7910/DVN/01KX3V	Clinical and survival data	data.tab	Harvard Dataverse	doi:10.7910/DVN/01KX3V	http://dx.doi.org/10.7910/DVN/01KX3V	lymph node metastasis
149	PTEN FISH analysis	149_FISH	data.tab	Harvard Dataverse	doi:10.7910/DVN/01KX3V	http://dx.doi.org/10.7910/DVN/01KX3V	Clinical and survival data	data.tab	Harvard Dataverse	doi:10.7910/DVN/01KX3V	http://dx.doi.org/10.7910/DVN/01KX3V	lymph node metastasis
150	PTEN FISH analysis	150_FISH	data.tab	Harvard Dataverse	doi:10.7910/DVN/01KX3V	http://dx.doi.org/10.7910/DVN/01KX3V	Clinical and survival data	data.tab	Harvard Dataverse	doi:10.7910/DVN/01KX3V	http://dx.doi.org/10.7910/DVN/01KX3V	lymph node metastasis
151	PTEN FISH analysis	151_FISH	data.tab	Harvard Dataverse	doi:10.7910/DVN/01KX3V	http://dx.doi.org/10.7910/DVN/01KX3V	Clinical and survival data	data.tab	Harvard Dataverse	doi:10.7910/DVN/01KX3V	http://dx.doi.org/10.7910/DVN/01KX3V	lymph node metastasis
152	PTEN FISH analysis	152_FISH	data.tab	Harvard Dataverse	doi:10.7910/DVN/01KX3V	http://dx.doi.org/10.7910/DVN/01KX3V	Clinical and survival data	data.tab	Harvard Dataverse	doi:10.7910/DVN/01KX3V	http://dx.doi.org/10.7910/DVN/01KX3V	lymph node metastasis
153	PTEN FISH analysis	153_FISH	data.tab	Harvard Dataverse	doi:10.7910/DVN/01KX3V	http://dx.doi.org/10.7910/DVN/01KX3V	Clinical and survival data	data.tab	Harvard Dataverse	doi:10.7910/DVN/01KX3V	http://dx.doi.org/10.7910/DVN/01KX3V	distant metastasis
154	PTEN FISH analysis	154_FISH	data.tab	Harvard Dataverse	doi:10.7910/DVN/01KX3V	http://dx.doi.org/10.7910/DVN/01KX3V	Clinical and survival data	data.tab	Harvard Dataverse	doi:10.7910/DVN/01KX3V	http://dx.doi.org/10.7910/DVN/01KX3V	distant metastasis
155	PTEN FISH analysis	155_FISH	data.tab	Harvard Dataverse	doi:10.7910/DVN/01KX3V	http://dx.doi.org/10.7910/DVN/01KX3V	Clinical and survival data	data.tab	Harvard Dataverse	doi:10.7910/DVN/01KX3V	http://dx.doi.org/10.7910/DVN/01KX3V	distant metastasis
156	PTEN FISH analysis	156_FISH	data.tab	Harvard Dataverse	doi:10.7910/DVN/01KX3V	http://dx.doi.org/10.7910/DVN/01KX3V	Clinical and survival data	data.tab	Harvard Dataverse	doi:10.7910/DVN/01KX3V	http://dx.doi.org/10.7910/DVN/01KX3V	distant metastasis
157	PTEN FISH analysis	157_FISH	data.tab	Harvard Dataverse	doi:10.7910/DVN/01KX3V	http://dx.doi.org/10.7910/DVN/01KX3V	Clinical and survival data	data.tab	Harvard Dataverse	doi:10.7910/DVN/01KX3V	http://dx.doi.org/10.7910/DVN/01KX3V	distant metastasis
158	PTEN FISH analysis	158_FISH	data.tab	Harvard Dataverse	doi:10.7910/DVN/01KX3V	http://dx.doi.org/10.7910/DVN/01KX3V	Clinical and survival data	data.tab	Harvard Dataverse	doi:10.7910/DVN/01KX3V	http://dx.doi.org/10.7910/DVN/01KX3V	distant metastasis
159	PTEN FISH analysis	159_FISH	data.tab	Harvard Dataverse	doi:10.7910/DVN/01KX3V	http://dx.doi.org/10.7910/DVN/01KX3V	Clinical and survival data	data.tab	Harvard Dataverse	doi:10.7910/DVN/01KX3V	http://dx.doi.org/10.7910/DVN/01KX3V	distant metastasis
160	PTEN FISH analysis	160_FISH	data.tab	Harvard Dataverse	doi:10.7910/DVN/01KX3V	http://dx.doi.org/10.7910/DVN/01KX3V	Clinical and survival data	data.tab	Harvard Dataverse	doi:10.7910/DVN/01KX3V	http://dx.doi.org/10.7910/DVN/01KX3V	distant metastasis
161	PTEN FISH analysis	161_FISH	data.tab	Harvard Dataverse	doi:10.7910/DVN/01KX3V	http://dx.doi.org/10.7910/DVN/01KX3V	Clinical and survival data	data.tab	Harvard Dataverse	doi:10.7910/DVN/01KX3V	http://dx.doi.org/10.7910/DVN/01KX3V	distant metastasis
162	PTEN FISH analysis	162_FISH	data.tab	Harvard Dataverse	doi:10.7910/DVN/01KX3V	http://dx.doi.org/10.7910/DVN/01KX3V	Clinical and survival data	data.tab	Harvard Dataverse	doi:10.7910/DVN/01KX3V	http://dx.doi.org/10.7910/DVN/01KX3V	distant metastasis
163	PTEN FISH analysis	163_FISH	data.tab	Harvard Dataverse	doi:10.7910/DVN/01KX3V	http://dx.doi.org/10.7910/DVN/01KX3V	Clinical and survival data	data.tab	Harvard Dataverse	doi:10.7910/DVN/01KX3V	http://dx.doi.org/10.7910/DVN/01KX3V	distant metastasis
164	PTEN FISH analysis	164_FISH	data.tab	Harvard Dataverse	doi:10.7910/DVN/01KX3V	http://dx.doi.org/10.7910/DVN/01KX3V	Clinical and survival data	data.tab	Harvard Dataverse	doi:10.7910/DVN/01KX3V	http://dx.doi.org/10.7910/DVN/01KX3V	radical prostatectomy
165	PTEN FISH analysis	165_FISH	data.tab	Harvard Dataverse	doi:10.7910/DVN/01KX3V	http://dx.doi.org/10.7910/DVN/01KX3V	Clinical and survival data	data.tab	Harvard Dataverse	doi:10.7910/DVN/01KX3V	http://dx.doi.org/10.7910/DVN/01KX3V	radical prostatectomy
166	PTEN FISH analysis	166_FISH	data.tab	Harvard Dataverse	doi:10.7910/DVN/01KX3V	http://dx.doi.org/10.7910/DVN/01KX3V	Clinical and survival data	data.tab	Harvard Dataverse	doi:10.7910/DVN/01KX3V	http://dx.doi.org/10.7910/DVN/01KX3V	radical prostatectomy
167	PTEN FISH analysis	167_FISH	data.tab	Harvard Dataverse	doi:10.7910/DVN/01KX3V	http://dx.doi.org/10.7910/DVN/01KX3V	Clinical and survival data	data.tab	Harvard Dataverse	doi:10.7910/DVN/01KX3V	http://dx.doi.org/10.7910/DVN/01KX3V	radical prostatectomy
168	PTEN FISH analysis	168_FISH	data.tab	Harvard Dataverse	doi:10.7910/DVN/01KX3V	http://dx.doi.org/10.7910/DVN/01KX3V	Clinical and survival data	data.tab	Harvard Dataverse	doi:10.7910/DVN/01KX3V	http://dx.doi.org/10.7910/DVN/01KX3V	radical prostatectomy
169	PTEN FISH analysis	169_FISH	data.tab	Harvard Dataverse	doi:10.7910/DVN/01KX3V	http://dx.doi.org/10.7910/DVN/01KX3V	Clinical and survival data	data.tab	Harvard Dataverse	doi:10.7910/DVN/01KX3V	http://dx.doi.org/10.7910/DVN/01KX3V	radical prostatectomy
170	PTEN FISH analysis	170_FISH	data.tab	Harvard Dataverse	doi:10.7910/DVN/01KX3V	http://dx.doi.org/10.7910/DVN/01KX3V	Clinical and survival data	data.tab	Harvard Dataverse	doi:10.7910/DVN/01KX3V	http://dx.doi.org/10.7910/DVN/01KX3V	radical prostatectomy
171	PTEN FISH analysis	171_FISH	data.tab	Harvard Dataverse	doi:10.7910/DVN/01KX3V	http://dx.doi.org/10.7910/DVN/01KX3V	Clinical and survival data	data.tab	Harvard Dataverse	doi:10.7910/DVN/01KX3V	http://dx.doi.org/10.7910/DVN/01KX3V	radical prostatectomy
172	PTEN FISH analysis	172_FISH	data.tab	Harvard Dataverse	doi:10.7910/DVN/01KX3V	http://dx.doi.org/10.7910/DVN/01KX3V	Clinical and survival data	data.tab	Harvard Dataverse	doi:10.7910/DVN/01KX3V	http://dx.doi.org/10.7910/DVN/01KX3V	radical prostatectomy
173	PTEN FISH analysis	173_FISH	data.tab	Harvard Dataverse	doi:10.7910/DVN/01KX3V	http://dx.doi.org/10.7910/DVN/01KX3V	Clinical and survival data	data.tab	Harvard Dataverse	doi:10.7910/DVN/01KX3V	http://dx.doi.org/10.7910/DVN/01KX3V	radical prostatectomy
174	PTEN FISH analysis	174_FISH	data.tab	Harvard Dataverse	doi:10.7910/DVN/01KX3V	http://dx.doi.org/10.7910/DVN/01KX3V	Clinical and survival data	data.tab	Harvard Dataverse	doi:10.7910/DVN/01KX3V	http://dx.doi.org/10.7910/DVN/01KX3V	radical prostatectomy
175	PTEN FISH analysis	175_FISH	data.tab	Harvard Dataverse	doi:10.7910/DVN/01KX3V	http://dx.doi.org/10.7910/DVN/01KX3V	Clinical and survival data	data.tab	Harvard Dataverse	doi:10.7910/DVN/01KX3V	http://dx.doi.org/10.7910/DVN/01KX3V	radical prostatectomy
176	PTEN FISH analysis	176_FISH	data.tab	Harvard Dataverse	doi:10.7910/DVN/01KX3V	http://dx.doi.org/10.7910/DVN/01KX3V	Clinical and survival data	data.tab	Harvard Dataverse	doi:10.7910/DVN/01KX3V	http://dx.doi.org/10.7910/DVN/01KX3V	radical prostatectomy
177	PTEN FISH analysis	177_FISH	data.tab	Harvard Dataverse	doi:10.7910/DVN/01KX3V	http://dx.doi.org/10.7910/DVN/01KX3V	Clinical and survival data	data.tab	Harvard Dataverse	doi:10.7910/DVN/01KX3V	http://dx.doi.org/10.7910/DVN/01KX3V	radical prostatectomy
178	PTEN FISH analysis	178_FISH	data.tab	Harvard Dataverse	doi:10.7910/DVN/01KX3V	http://dx.doi.org/10.7910/DVN/01KX3V	Clinical and survival data	data.tab	Harvard Dataverse	doi:10.7910/DVN/01KX3V	http://dx.doi.org/10.7910/DVN/01KX3V	radical prostatectomy
179	PTEN FISH analysis	179_FISH	data.tab	Harvard Dataverse	doi:10.7910/DVN/01KX3V	http://dx.doi.org/10.7910/DVN/01KX3V	Clinical and survival data	data.tab	Harvard Dataverse	doi:10.7910/DVN/01KX3V	http://dx.doi.org/10.7910/DVN/01KX3V	radical prostatectomy
180	PTEN FISH analysis	180_FISH	data.tab	Harvard Dataverse	doi:10.7910/DVN/01KX3V	http://dx.doi.org/10.7910/DVN/01KX3V	Clinical and survival data	data.tab	Harvard Dataverse	doi:10.7910/DVN/01KX3V	http://dx.doi.org/10.7910/DVN/01KX3V	radical prostatectomy
181	PTEN FISH analysis	181_FISH	data.tab	Harvard Dataverse	doi:10.7910/DVN/01KX3V	http://dx.doi.org/10.7910/DVN/01KX3V	Clinical and survival data	data.tab	Harvard Dataverse	doi:10.7910/DVN/01KX3V	http://dx.doi.org/10.7910/DVN/01KX3V	radical prostatectomy
182	PTEN FISH analysis	182_FISH	data.tab	Harvard Dataverse	doi:10.7910/DVN/01KX3V	http://dx.doi.org/10.7910/DVN/01KX3V	Clinical and survival data	data.tab	Harvard Dataverse	doi:10.7910/DVN/01KX3V	http://dx.doi.org/10.7910/DVN/01KX3V	radical prostatectomy
183	PTEN FISH analysis	183_FISH	data.tab	Harvard Dataverse	doi:10.7910/DVN/01KX3V	http://dx.doi.org/10.7910/DVN/01KX3V	Clinical and survival data	data.tab	Harvard Dataverse	doi:10.7910/DVN/01KX3V	http://dx.doi.org/10.7910/DVN/01KX3V	radical prostatectomy
184	PTEN FISH analysis	184_FISH	data.tab	Harvard Dataverse	doi:10.7910/DVN/01KX3V	http://dx.doi.org/10.7910/DVN/01KX3V	Clinical and survival data	data.tab	Harvard Dataverse	doi:10.7910/DVN/01KX3V	http://dx.doi.org/10.7910/DVN/01KX3V	radical prostatectomy
185	PTEN FISH analysis	185_FISH	data.tab	Harvard Dataverse	doi:10.7910/DVN/01KX3V	http://dx.doi.org/10.7910/DVN/01KX3V	Clinical and survival data	data.tab	Harvard Dataverse	doi:10.7910/DVN/01KX3V	http://dx.doi.org/10.7910/DVN/01KX3V	radical prostatectomy
186	PTEN FISH analysis	186_FISH	data.tab	Harvard Dataverse	doi:10.7910/DVN/01KX3V	http://dx.doi.org/10.7910/DVN/01KX3V	Clinical and survival data	data.tab	Harvard Dataverse	doi:10.7910/DVN/01KX3V	http://dx.doi.org/10.7910/DVN/01KX3V	radical prostatectomy
187	PTEN FISH analysis	187_FISH	data.tab	Harvard Dataverse	doi:10.7910/DVN/01KX3V	http://dx.doi.org/10.7910/DVN/01KX3V	Clinical and survival data	data.tab	Harvard Dataverse	doi:10.7910/DVN/01KX3V	http://dx.doi.org/10.7910/DVN/01KX3V	radical prostatectomy
188	PTEN FISH analysis	188_FISH	data.tab	Harvard Dataverse	doi:10.7910/DVN/01KX3V	http://dx.doi.org/10.7910/DVN/01KX3V	Clinical and survival data	data.tab	Harvard Dataverse	doi:10.7910/DVN/01KX3V	http://dx.doi.org/10.7910/DVN/01KX3V	radical prostatectomy
189	PTEN FISH analysis	189_FISH	data.tab	Harvard Dataverse	doi:10.7910/DVN/01KX3V	http://dx.doi.org/10.7910/DVN/01KX3V	Clinical and survival data	data.tab	Harvard Dataverse	doi:10.7910/DVN/01KX3V	http://dx.doi.org/10.7910/DVN/01KX3V	radical prostatectomy
190	PTEN FISH analysis	190_FISH	data.tab	Harvard Dataverse	doi:10.7910/DVN/01KX3V	http://dx.doi.org/10.7910/DVN/01KX3V	Clinical and survival data	data.tab	Harvard Dataverse	doi:10.7910/DVN/01KX3V	http://dx.doi.org/10.7910/DVN/01KX3V	radical prostatectomy
191	PTEN FISH analysis	191_FISH	data.tab	Harvard Dataverse	doi:10.7910/DVN/01KX3V	http://dx.doi.org/10.7910/DVN/01KX3V	Clinical and survival data	data.tab	Harvard Dataverse	doi:10.7910/DVN/01KX3V	http://dx.doi.org/10.7910/DVN/01KX3V	radical prostatectomy
192	PTEN FISH analysis	192_FISH	data.tab	Harvard Dataverse	doi:10.7910/DVN/01KX3V	http://dx.doi.org/10.7910/DVN/01KX3V	Clinical and survival data	data.tab	Harvard Dataverse	doi:10.7910/DVN/01KX3V	http://dx.doi.org/10.7910/DVN/01KX3V	radical prostatectomy
193	PTEN FISH analysis	193_FISH	data.tab	Harvard Dataverse	doi:10.7910/DVN/01KX3V	http://dx.doi.org/10.7910/DVN/01KX3V	Clinical and survival data	data.tab	Harvard Dataverse	doi:10.7910/DVN/01KX3V	http://dx.doi.org/10.7910/DVN/01KX3V	radical prostatectomy
194	PTEN FISH analysis	194_FISH	data.tab	Harvard Dataverse	doi:10.7910/DVN/01KX3V	http://dx.doi.org/10.7910/DVN/01KX3V	Clinical and survival data	data.tab	Harvard Dataverse	doi:10.7910/DVN/01KX3V	http://dx.doi.org/10.7910/DVN/01KX3V	radical prostatectomy
195	PTEN FISH analysis	195_FISH	data.tab	Harvard Dataverse	doi:10.7910/DVN/01KX3V	http://dx.doi.org/10.7910/DVN/01KX3V	Clinical and survival data	data.tab	Harvard Dataverse	doi:10.7910/DVN/01KX3V	http://dx.doi.org/10.7910/DVN/01KX3V	radical prostatectomy
196	PTEN FISH analysis	196_FISH	data.tab	Harvard Dataverse	doi:10.7910/DVN/01KX3V	http://dx.doi.org/10.7910/DVN/01KX3V	Clinical and survival data	data.tab	Harvard Dataverse	doi:10.7910/DVN/01KX3V	http://dx.doi.org/10.7910/DVN/01KX3V	radical prostatectomy
197	PTEN FISH analysis	197_FISH	data.tab	Harvard Dataverse	doi:10.7910/DVN/01KX3V	http://dx.doi.org/10.7910/DVN/01KX3V	Clinical and survival data	data.tab	Harvard Dataverse	doi:10.7910/DVN/01KX3V	http://dx.doi.org/10.7910/DVN/01KX3V	radical prostatectomy
198	PTEN FISH analysis	198_FISH	data.tab	Harvard Dataverse	doi:10.7910/DVN/01KX3V	http://dx.doi.org/10.7910/DVN/01KX3V	Clinical and survival data	data.tab	Harvard Dataverse	doi:10.7910/DVN/01KX3V	http://dx.doi.org/10.7910/DVN/01KX3V	radical prostatectomy
199	PTEN FISH analysis	199_FISH	data.tab	Harvard Dataverse	doi:10.7910/DVN/01KX3V	http://dx.doi.org/10.7910/DVN/01KX3V	Clinical and survival data	data.tab	Harvard Dataverse	doi:10.7910/DVN/01KX3V	http://dx.doi.org/10.7910/DVN/01KX3V	radical prostatectomy
200	PTEN FISH analysis	200_FISH	data.tab	Harvard Dataverse	doi:10.7910/DVN/01KX3V	http://dx.doi.org/10.7910/DVN/01KX3V	Clinical and survival data	data.tab	Harvard Dataverse	doi:10.7910/DVN/01KX3V	http://dx.doi.org/10.7910/DVN/01KX3V	radical prostatectomy
201	PTEN FISH analysis	201_FISH	data.tab	Harvard Dataverse	doi:10.7910/DVN/01KX3V	http://dx.doi.org/10.7910/DVN/01KX3V	Clinical and survival data	data.tab	Harvard Dataverse	doi:10.7910/DVN/01KX3V	http://dx.doi.org/10.7910/DVN/01KX3V	radical prostatectomy
202	PTEN FISH analysis	202_FISH	data.tab	Harvard Dataverse	doi:10.7910/DVN/01KX3V	http://dx.doi.org/10.7910/DVN/01KX3V	Clinical and survival data	data.tab	Harvard Dataverse	doi:10.7910/DVN/01KX3V	http://dx.doi.org/10.7910/DVN/01KX3V	radical prostatectomy
203	PTEN FISH analysis	203_FISH	data.tab	Harvard Dataverse	doi:10.7910/DVN/01KX3V	http://dx.doi.org/10.7910/DVN/01KX3V	Clinical and survival data	data.tab	Harvard Dataverse	doi:10.7910/DVN/01KX3V	http://dx.doi.org/10.7910/DVN/01KX3V	radical prostatectomy
204	PTEN FISH analysis	204_FISH	data.tab	Harvard Dataverse	doi:10.7910/DVN/01KX3V	http://dx.doi.org/10.7910/DVN/01KX3V	Clinical and survival data	data.tab	Harvard Dataverse	doi:10.7910/DVN/01KX3V	http://dx.doi.org/10.7910/DVN/01KX3V	radical prostatectomy
205	PTEN FISH analysis	205_FISH	data.tab	Harvard Dataverse	doi:10.7910/DVN/01KX3V	http://dx.doi.org/10.7910/DVN/01KX3V	Clinical and survival data	data.tab	Harvard Dataverse	doi:10.7910/DVN/01KX3V	http://dx.doi.org/10.7910/DVN/01KX3V	radical prostatectomy
206	PTEN FISH analysis	206_FISH	data.tab	Harvard Dataverse	doi:10.7910/DVN/01KX3V	http://dx.doi.org/10.7910/DVN/01KX3V	Clinical and survival data	data.tab	Harvard Dataverse	doi:10.7910/DVN/01KX3V	http://dx.doi.org/10.7910/DVN/01KX3V	radical prostatectomy
207	PTEN FISH analysis	207_FISH	data.tab	Harvard Dataverse	doi:10.7910/DVN/01KX3V	http://dx.doi.org/10.7910/DVN/01KX3V	Clinical and survival data	data.tab	Harvard Dataverse	doi:10.7910/DVN/01KX3V	http://dx.doi.org/10.7910/DVN/01KX3V	radical prostatectomy
208	PTEN FISH analysis	208_FISH	data.tab	Harvard Dataverse	doi:10.7910/DVN/01KX3V	http://dx.doi.org/10.7910/DVN/01KX3V	Clinical and survival data	data.tab	Harvard Dataverse	doi:10.7910/DVN/01KX3V	http://dx.doi.org/10.7910/DVN/01KX3V	radical prostatectomy
209	PTEN FISH analysis	209_FISH	data.tab	Harvard Dataverse	doi:10.7910/DVN/01KX3V	http://dx.doi.org/10.7910/DVN/01KX3V	Clinical and survival data	data.tab	Harvard Dataverse	doi:10.7910/DVN/01KX3V	http://dx.doi.org/10.7910/DVN/01KX3V	radical prostatectomy
210	PTEN FISH analysis	210_FISH	data.tab	Harvard Dataverse	doi:10.7910/DVN/01KX3V	http://dx.doi.org/10.7910/DVN/01KX3V	Clinical and survival data	data.tab	Harvard Dataverse	doi:10.7910/DVN/01KX3V	http://dx.doi.org/10.7910/DVN/01KX3V	radical prostatectomy
211	PTEN FISH analysis	211_FISH	data.tab	Harvard Dataverse	doi:10.7910/DVN/01KX3V	http://dx.doi.org/10.7910/DVN/01KX3V	Clinical and survival data	data.tab	Harvard Dataverse	doi:10.7910/DVN/01KX3V	http://dx.doi.org/10.7910/DVN/01KX3V	radical prostatectomy
212	PTEN FISH analysis	212_FISH	data.tab	Harvard Dataverse	doi:10.7910/DVN/01KX3V	http://dx.doi.org/10.7910/DVN/01KX3V	Clinical and survival data	data.tab	Harvard Dataverse	doi:10.7910/DVN/01KX3V	http://dx.doi.org/10.7910/DVN/01KX3V	radical prostatectomy
213	PTEN FISH analysis	213_FISH	data.tab	Harvard Dataverse	doi:10.7910/DVN/01KX3V	http://dx.doi.org/10.7910/DVN/01KX3V	Clinical and survival data	data.tab	Harvard Dataverse	doi:10.7910/DVN/01KX3V	http://dx.doi.org/10.7910/DVN/01KX3V	radical prostatectomy
214	PTEN FISH analysis	214_FISH	data.tab	Harvard Dataverse	doi:10.7910/DVN/01KX3V	http://dx.doi.org/10.7910/DVN/01KX3V	Clinical and survival data	data.tab	Harvard Dataverse	doi:10.7910/DVN/01KX3V	http://dx.doi.org/10.7910/DVN/01KX3V	radical prostatectomy
215	PTEN FISH analysis	215_FISH	data.tab	Harvard Dataverse	doi:10.7910/DVN/01KX3V	http://dx.doi.org/10.7910/DVN/01KX3V	Clinical and survival data	data.tab	Harvard Dataverse	doi:10.7910/DVN/01KX3V	http://dx.doi.org/10.7910/DVN/01KX3V	radical prostatectomy
216	PTEN FISH analysis	216_FISH	data.tab	Harvard Dataverse	doi:10.7910/DVN/01KX3V	http://dx.doi.org/10.7910/DVN/01KX3V	Clinical and survival data	data.tab	Harvard Dataverse	doi:10.7910/DVN/01KX3V	http://dx.doi.org/10.7910/DVN/01KX3V	radical prostatectomy
217	PTEN FISH analysis	217_FISH	data.tab	Harvard Dataverse	doi:10.7910/DVN/01KX3V	http://dx.doi.org/10.7910/DVN/01KX3V	Clinical and survival data	data.tab	Harvard Dataverse	doi:10.7910/DVN/01KX3V	http://dx.doi.org/10.7910/DVN/01KX3V	radical prostatectomy
218	PTEN FISH analysis	218_FISH	data.tab	Harvard Dataverse	doi:10.7910/DVN/01KX3V	http://dx.doi.org/10.7910/DVN/01KX3V	Clinical and survival data	data.tab	Harvard Dataverse	doi:10.7910/DVN/01KX3V	http://dx.doi.org/10.7910/DVN/01KX3V	radical prostatectomy
219	PTEN FISH analysis	219_FISH	data.tab	Harvard Dataverse	doi:10.7910/DVN/01KX3V	http://dx.doi.org/10.7910/DVN/01KX3V	Clinical and survival data	data.tab	Harvard Dataverse	doi:10.7910/DVN/01KX3V	http://dx.doi.org/10.7910/DVN/01KX3V	radical prostatectomy
220	PTEN FISH analysis	220_FISH	data.tab	Harvard Dataverse	doi:10.7910/DVN/01KX3V	http://dx.doi.org/10.7910/DVN/01KX3V	Clinical and survival data	data.tab	Harvard Dataverse	doi:10.7910/DVN/01KX3V	http://dx.doi.org/10.7910/DVN/01KX3V	radical prostatectomy
221	PTEN FISH analysis	221_FISH	data.tab	Harvard Dataverse	doi:10.7910/DVN/01KX3V	http://dx.doi.org/10.7910/DVN/01KX3V	Clinical and survival data	data.tab	Harvard Dataverse	doi:10.7910/DVN/01KX3V	http://dx.doi.org/10.7910/DVN/01KX3V	radical prostatectomy
222	PTEN FISH analysis	222_FISH	data.tab	Harvard Dataverse	doi:10.7910/DVN/01KX3V	http://dx.doi.org/10.7910/DVN/01KX3V	Clinical and survival data	data.tab	Harvard Dataverse	doi:10.7910/DVN/01KX3V	http://dx.doi.org/10.7910/DVN/01KX3V	radical prostatectomy
223	PTEN FISH analysis	223_FISH	data.tab	Harvard Dataverse	doi:10.7910/DVN/01KX3V	http://dx.doi.org/10.7910/DVN/01KX3V	Clinical and survival data	data.tab	Harvard Dataverse	doi:10.7910/DVN/01KX3V	http://dx.doi.org/10.7910/DVN/01KX3V	radical prostatectomy
224	PTEN FISH analysis	224_FISH	data.tab	Harvard Dataverse	doi:10.7910/DVN/01KX3V	http://dx.doi.org/10.7910/DVN/01KX3V	Clinical and survival data	data.tab	Harvard Dataverse	doi:10.7910/DVN/01KX3V	http://dx.doi.org/10.7910/DVN/01KX3V	radical prostatectomy
225	PTEN FISH analysis	225_FISH	data.tab	Harvard Dataverse	doi:10.7910/DVN/01KX3V	http://dx.doi.org/10.7910/DVN/01KX3V	Clinical and survival data	data.tab	Harvard Dataverse	doi:10.7910/DVN/01KX3V	http://dx.doi.org/10.7910/DVN/01KX3V	radical prostatectomy
226	PTEN FISH analysis	226_FISH	data.tab	Harvard Dataverse	doi:10.7910/DVN/01KX3V	http://dx.doi.org/10.7910/DVN/01KX3V	Clinical and survival data	data.tab	Harvard Dataverse	doi:10.7910/DVN/01KX3V	http://dx.doi.org/10.7910/DVN/01KX3V	radical prostatectomy
227	PTEN FISH analysis	227_FISH	data.tab	Harvard Dataverse	doi:10.7910/DVN/01KX3V	http://dx.doi.org/10.7910/DVN/01KX3V	Clinical and survival data	data.tab	Harvard Dataverse	doi:10.7910/DVN/01KX3V	http://dx.doi.org/10.7910/DVN/01KX3V	radical prostatectomy
228	PTEN FISH analysis	228_FISH	data.tab	Harvard Dataverse	doi:10.7910/DVN/01KX3V	http://dx.doi.org/10.7910/DVN/01KX3V	Clinical and survival data	data.tab	Harvard Dataverse	doi:10.7910/DVN/01KX3V	http://dx.doi.org/10.7910/DVN/01KX3V	radical prostatectomy
229	PTEN FISH analysis	229_FISH	data.tab	Harvard Dataverse	doi:10.7910/DVN/01KX3V	http://dx.doi.org/10.7910/DVN/01KX3V	Clinical and survival data	data.tab	Harvard Dataverse	doi:10.7910/DVN/01KX3V	http://dx.doi.org/10.7910/DVN/01KX3V	radical prostatectomy
230	PTEN FISH analysis	230_FISH	data.tab	Harvard Dataverse	doi:10.7910/DVN/01KX3V	http://dx.doi.org/10.7910/DVN/01KX3V	Clinical and survival data	data.tab	Harvard Dataverse	doi:10.7910/DVN/01KX3V	http://dx.doi.org/10.7910/DVN/01KX3V	radical prostatectomy
231	PTEN FISH analysis	231_FISH	data.tab	Harvard Dataverse	doi:10.7910/DVN/01KX3V	http://dx.doi.org/10.7910/DVN/01KX3V	Clinical and survival data	data.tab	Harvard Dataverse	doi:10.7910/DVN/01KX3V	http://dx.doi.org/10.7910/DVN/01KX3V	radical prostatectomy
232	PTEN FISH analysis	232_FISH	data.tab	Harvard Dataverse	doi:10.7910/DVN/01KX3V	http://dx.doi.org/10.7910/DVN/01KX3V	Clinical and survival data	data.tab	Harvard Dataverse	doi:10.7910/DVN/01KX3V	http://dx.doi.org/10.7910/DVN/01KX3V	radical prostatectomy
233	PTEN FISH analysis	233_FISH	data.tab	Harvard Dataverse	doi:10.7910/DVN/01KX3V	http://dx.doi.org/10.7910/DVN/01KX3V	Clinical and survival data	data.tab	Harvard Dataverse	doi:10.7910/DVN/01KX3V	http://dx.doi.org/10.7910/DVN/01KX3V	radical prostatectomy
234	PTEN FISH analysis	234_FISH	data.tab	Harvard Dataverse	doi:10.7910/DVN/01KX3V	http://dx.doi.org/10.7910/DVN/01KX3V	Clinical and survival data	data.tab	Harvard Dataverse	doi:10.7910/DVN/01KX3V	http://dx.doi.org/10.7910/DVN/01KX3V	radical prostatectomy
235	PTEN FISH analysis	235_FISH	data.tab	Harvard Dataverse	doi:10.7910/DVN/01KX3V	http://dx.doi.org/10.7910/DVN/01KX3V	Clinical and survival data	data.tab	Harvard Dataverse	doi:10.7910/DVN/01KX3V	http://dx.doi.org/10.7910/DVN/01KX3V	radical prostatectomy
236	PTEN FISH analysis	236_FISH	data.tab	Harvard Dataverse	doi:10.7910/DVN/01KX3V	http://dx.doi.org/10.7910/DVN/01KX3V	Clinical and survival data	data.tab	Harvard Dataverse	doi:10.7910/DVN/01KX3V	http://dx.doi.org/10.7910/DVN/01KX3V	radical prostatectomy
237	PTEN FISH analysis	237_FISH	data.tab	Harvard Dataverse	doi:10.7910/DVN/01KX3V	http://dx.doi.org/10.7910/DVN/01KX3V	Clinical and survival data	data.tab	Harvard Dataverse	doi:10.7910/DVN/01KX3V	http://dx.doi.org/10.7910/DVN/01KX3V	radical prostatectomy
238	PTEN FISH analysis	238_FISH	data.tab	Harvard Dataverse	doi:10.7910/DVN/01KX3V	http://dx.doi.org/10.7910/DVN/01KX3V	Clinical and survival data	data.tab	Harvard Dataverse	doi:10.7910/DVN/01KX3V	http://dx.doi.org/10.7910/DVN/01KX3V	radical prostatectomy
239	PTEN FISH analysis	239_FISH	data.tab	Harvard Dataverse	doi:10.7910/DVN/01KX3V	http://dx.doi.org/10.7910/DVN/01KX3V	Clinical and survival data	data.tab	Harvard Dataverse	doi:10.7910/DVN/01KX3V	http://dx.doi.org/10.7910/DVN/01KX3V	radical prostatectomy
240	PTEN FISH analysis	240_FISH	data.tab	Harvard Dataverse	doi:10.7910/DVN/01KX3V	http://dx.doi.org/10.7910/DVN/01KX3V	Clinical and survival data	data.tab	Harvard Dataverse	doi:10.7910/DVN/01KX3V	http://dx.doi.org/10.7910/DVN/01KX3V	radical prostatectomy
241	PTEN FISH analysis	241_FISH	data.tab	Harvard Dataverse	doi:10.7910/DVN/01KX3V	http://dx.doi.org/10.7910/DVN/01KX3V	Clinical and survival data	data.tab	Harvard Dataverse	doi:10.7910/DVN/01KX3V	http://dx.doi.org/10.7910/DVN/01KX3V	radical prostatectomy
242	PTEN FISH analysis	242_FISH	data.tab	Harvard Dataverse	doi:10.7910/DVN/01KX3V	http://dx.doi.org/10.7910/DVN/01KX3V	Clinical and survival data	data.tab	Harvard Dataverse	doi:10.7910/DVN/01KX3V	http://dx.doi.org/10.7910/DVN/01KX3V	radical prostatectomy
243	PTEN FISH analysis	243_FISH	data.tab	Harvard Dataverse	doi:10.7910/DVN/01KX3V	http://dx.doi.org/10.7910/DVN/01KX3V	Clinical and survival data	data.tab	Harvard Dataverse	doi:10.7910/DVN/01KX3V	http://dx.doi.org/10.7910/DVN/01KX3V	radical prostatectomy
244	PTEN FISH analysis	244_FISH	data.tab	Harvard Dataverse	doi:10.7910/DVN/01KX3V	http://dx.doi.org/10.7910/DVN/01KX3V	Clinical and survival data	data.tab	Harvard Dataverse	doi:10.7910/DVN/01KX3V	http://dx.doi.org/10.7910/DVN/01KX3V	radical prostatectomy
245	PTEN FISH analysis	245_FISH	data.tab	Harvard Dataverse	doi:10.7910/DVN/01KX3V	http://dx.doi.org/10.7910/DVN/01KX3V	Clinical and survival data	data.tab	Harvard Dataverse	doi:10.7910/DVN/01KX3V	http://dx.doi.org/10.7910/DVN/01KX3V	radical prostatectomy
246	PTEN FISH analysis	246_FISH	data.tab	Harvard Dataverse	doi:10.7910/DVN/01KX3V	http://dx.doi.org/10.7910/DVN/01KX3V	Clinical and survival data	data.tab	Harvard Dataverse	doi:10.7910/DVN/01KX3V	http://dx.doi.org/10.7910/DVN/01KX3V	radical prostatectomy
247	PTEN FISH analysis	247_FISH	data.tab	Harvard Dataverse	doi:10.7910/DVN/01KX3V	http://dx.doi.org/10.7910/DVN/01KX3V	Clinical and survival data	data.tab	Harvard Dataverse	doi:10.7910/DVN/01KX3V	http://dx.doi.org/10.7910/DVN/01KX3V	radical prostatectomy
248	PTEN FISH analysis	248_FISH	data.tab	Harvard Dataverse	doi:10.7910/DVN/01KX3V	http://dx.doi.org/10.7910/DVN/01KX3V	Clinical and survival data	data.tab	Harvard Dataverse	doi:10.7910/DVN/01KX3V	http://dx.doi.org/10.7910/DVN/01KX3V	radical prostatectomy
249	PTEN FISH analysis	249_FISH	data.tab	Harvard Dataverse	doi:10.7910/DVN/01KX3V	http://dx.doi.org/10.7910/DVN/01KX3V	Clinical and survival data	data.tab	Harvard Dataverse	doi:10.7910/DVN/01KX3V	http://dx.doi.org/10.7910/DVN/01KX3V	radical prostatectomy
250	PTEN FISH analysis	250_FISH	data.tab	Harvard Dataverse	doi:10.7910/DVN/01KX3V	http://dx.doi.org/10.7910/DVN/01KX3V	Clinical and survival data	data.tab	Harvard Dataverse	doi:10.7910/DVN/01KX3V	http://dx.doi.org/10.7910/DVN/01KX3V	radical prostatectomy
251	PTEN FISH analysis	251_FISH	data.tab	Harvard Dataverse	doi:10.7910/DVN/01KX3V	http://dx.doi.org/10.7910/DVN/01KX3V	Clinical and survival data	data.tab	Harvard Dataverse	doi:10.7910/DVN/01KX3V	http://dx.doi.org/10.7910/DVN/01KX3V	radical prostatectomy
252	PTEN FISH analysis	252_FISH	data.tab	Harvard Dataverse	doi:10.7910/DVN/01KX3V	http://dx.doi.org/10.7910/DVN/01KX3V	Clinical and survival data	data.tab	Harvard Dataverse	doi:10.7910/DVN/01KX3V	http://dx.doi.org/10.7910/DVN/01KX3V	radical prostatectomy
253	PTEN FISH analysis	253_FISH	data.tab	Harvard Dataverse	doi:10.7910/DVN/01KX3V	http://dx.doi.org/10.7910/DVN/01KX3V	Clinical and survival data	data.tab	Harvard Dataverse	doi:10.7910/DVN/01KX3V	http://dx.doi.org/10.7910/DVN/01KX3V	radical prostatectomy
254	PTEN FISH analysis	254_FISH	data.tab	Harvard Dataverse	doi:10.7910/DVN/01KX3V	http://dx.doi.org/10.7910/DVN/01KX3V	Clinical and survival data	data.tab	Harvard Dataverse	doi:10.7910/DVN/01KX3V	http://dx.doi.org/10.7910/DVN/01KX3V	radical prostatectomy
255	PTEN FISH analysis	255_FISH	data.tab	Harvard Dataverse	doi:10.7910/DVN/01KX3V	http://dx.doi.org/10.7910/DVN/01KX3V	Clinical and survival data	data.tab	Harvard Dataverse	doi:10.7910/DVN/01KX3V	http://dx.doi.org/10.7910/DVN/01KX3V	radical prostatectomy
256	PTEN FISH analysis	256_FISH	data.tab	Harvard Dataverse	doi:10.7910/DVN/01KX3V	http://dx.doi.org/10.7910/DVN/01KX3V	Clinical and survival data	data.tab	Harvard Dataverse	doi:10.7910/DVN/01KX3V	http://dx.doi.org/10.7910/DVN/01KX3V	radical prostatectomy
257	PTEN FISH analysis	257_FISH	data.tab	Harvard Dataverse	doi:10.7910/DVN/01KX3V	http://dx.doi.org/10.7910/DVN/01KX3V	Clinical and survival data	data.tab	Harvard Dataverse	doi:10.7910/DVN/01KX3V	http://dx.doi.org/10.7910/DVN/01KX3V	radical prostatectomy
258	PTEN FISH analysis	258_FISH	data.tab	Harvard Dataverse	doi:10.7910/DVN/01KX3V	http://dx.doi.org/10.7910/DVN/01KX3V	Clinical and survival data	data.tab	Harvard Dataverse	doi:10.7910/DVN/01KX3V	http://dx.doi.org/10.7910/DVN/01KX3V	radical prostatectomy
259	PTEN FISH analysis	259_FISH	data.tab	Harvard Dataverse	doi:10.7910/DVN/01KX3V	http://dx.doi.org/10.7910/DVN/01KX3V	Clinical and survival data	data.tab	Harvard Dataverse	doi:10.7910/DVN/01KX3V	http://dx.doi.org/10.7910/DVN/01KX3V	radical prostatectomy
260	PTEN FISH analysis	260_FISH	data.tab	Harvard Dataverse	doi:10.7910/DVN/01KX3V	http://dx.doi.org/10.7910/DVN/01KX3V	Clinical and survival data	data.tab	Harvard Dataverse	doi:10.7910/DVN/01KX3V	http://dx.doi.org/10.7910/DVN/01KX3V	radical prostatectomy
261	PTEN FISH analysis	261_FISH	data.tab	Harvard Dataverse	doi:10.7910/DVN/01KX3V	http://dx.doi.org/10.7910/DVN/01KX3V	Clinical and survival data	data.tab	Harvard Dataverse	doi:10.7910/DVN/01KX3V	http://dx.doi.org/10.7910/DVN/01KX3V	radical prostatectomy
262	PTEN FISH analysis	262_FISH	data.tab	Harvard Dataverse	doi:10.7910/DVN/01KX3V	http://dx.doi.org/10.7910/DVN/01KX3V	Clinical and survival data	data.tab	Harvard Dataverse	doi:10.7910/DVN/01KX3V	http://dx.doi.org/10.7910/DVN/01KX3V	radical prostatectomy
263	PTEN FISH analysis	263_FISH	data.tab	Harvard Dataverse	doi:10.7910/DVN/01KX3V	http://dx.doi.org/10.7910/DVN/01KX3V	Clinical and survival data	data.tab	Harvard Dataverse	doi:10.7910/DVN/01KX3V	http://dx.doi.org/10.7910/DVN/01KX3V	radical prostatectomy
264	PTEN FISH analysis	264_FISH	data.tab	Harvard Dataverse	doi:10.7910/DVN/01KX3V	http://dx.doi.org/10.7910/DVN/01KX3V	Clinical and survival data	data.tab	Harvard Dataverse	doi:10.7910/DVN/01KX3V	http://dx.doi.org/10.7910/DVN/01KX3V	radical prostatectomy
265	PTEN FISH analysis	265_FISH	data.tab	Harvard Dataverse	doi:10.7910/DVN/01KX3V	http://dx.doi.org/10.7910/DVN/01KX3V	Clinical and survival data	data.tab	Harvard Dataverse	doi:10.7910/DVN/01KX3V	http://dx.doi.org/10.7910/DVN/01KX3V	radical prostatectomy
266	PTEN FISH analysis	266_FISH	data.tab	Harvard Dataverse	doi:10.7910/DVN/01KX3V	http://dx.doi.org/10.7910/DVN/01KX3V	Clinical and survival data	data.tab	Harvard Dataverse	doi:10.7910/DVN/01KX3V	http://dx.doi.org/10.7910/DVN/01KX3V	radical prostatectomy
267	PTEN FISH analysis	267_FISH	data.tab	Harvard Dataverse	doi:10.7910/DVN/01KX3V	http://dx.doi.org/10.7910/DVN/01KX3V	Clinical and survival data	data.tab	Harvard Dataverse	doi:10.7910/DVN/01KX3V	http://dx.doi.org/10.7910/DVN/01KX3V	radical prostatectomy
268	PTEN FISH analysis	268_FISH	data.tab	Harvard Dataverse	doi:10.7910/DVN/01KX3V	http://dx.doi.org/10.7910/DVN/01KX3V	Clinical and survival data	data.tab	Harvard Dataverse	doi:10.7910/DVN/01KX3V	http://dx.doi.org/10.7910/DVN/01KX3V	radical prostatectomy
269	PTEN FISH analysis	269_FISH	data.tab	Harvard Dataverse	doi:10.7910/DVN/01KX3V	http://dx.doi.org/10.7910/DVN/01KX3V	Clinical and survival data	data.tab	Harvard Dataverse	doi:10.7910/DVN/01KX3V	http://dx.doi.org/10.7910/DVN/01KX3V	radical prostatectomy
270	PTEN FISH analysis	270_FISH	data.tab	Harvard Dataverse	doi:10.7910/DVN/01KX3V	http://dx.doi.org/10.7910/DVN/01KX3V	Clinical and survival data	data.tab	Harvard Dataverse	doi:10.7910/DVN/01KX3V	http://dx.doi.org/10.7910/DVN/01KX3V	radical prostatectomy
271	PTEN FISH analysis	271_FISH	data.tab	Harvard Dataverse	doi:10.7910/DVN/01KX3V	http://dx.doi.org/10.7910/DVN/01KX3V	Clinical and survival data	data.tab	Harvard Dataverse	doi:10.7910/DVN/01KX3V	http://dx.doi.org/10.7910/DVN/01KX3V	radical prostatectomy
272	PTEN FISH analysis	272_FISH	data.tab	Harvard Dataverse	doi:10.7910/DVN/01KX3V	http://dx.doi.org/10.7910/DVN/01KX3V	Clinical and survival data	data.tab	Harvard Dataverse	doi:10.7910/DVN/01KX3V	http://dx.doi.org/10.7910/DVN/01KX3V	radical prostatectomy
273	PTEN FISH analysis	273_FISH	data.tab	Harvard Dataverse	doi:10.7910/DVN/01KX3V	http://dx.doi.org/10.7910/DVN/01KX3V	Clinical and survival data	data.tab	Harvard Dataverse	doi:10.7910/DVN/01KX3V	http://dx.doi.org/10.7910/DVN/01KX3V	radical prostatectomy
274	PTEN FISH analysis	274_FISH	data.tab	Harvard Dataverse	doi:10.7910/DVN/01KX3V	http://dx.doi.org/10.7910/DVN/01KX3V	Clinical and survival data	data.tab	Harvard Dataverse	doi:10.7910/DVN/01KX3V	http://dx.doi.org/10.7910/DVN/01KX3V	radical prostatectomy
275	PTEN FISH analysis	275_FISH	data.tab	Harvard Dataverse	doi:10.7910/DVN/01KX3V	http://dx.doi.org/10.7910/DVN/01KX3V	Clinical and survival data	data.tab	Harvard Dataverse	doi:10.7910/DVN/01KX3V	http://dx.doi.org/10.7910/DVN/01KX3V	radical prostatectomy
276	PTEN FISH analysis	276_FISH	data.tab	Harvard Dataverse	doi:10.7910/DVN/01KX3V	http://dx.doi.org/10.7910/DVN/01KX3V	Clinical and survival data	data.tab	Harvard Dataverse	doi:10.7910/DVN/01KX3V	http://dx.doi.org/10.7910/DVN/01KX3V	radical prostatectomy
277	PTEN FISH analysis	277_FISH	data.tab	Harvard Dataverse	doi:10.7910/DVN/01KX3V	http://dx.doi.org/10.7910/DVN/01KX3V	Clinical and survival data	data.tab	Harvard Dataverse	doi:10.7910/DVN/01KX3V	http://dx.doi.org/10.7910/DVN/01KX3V	radical prostatectomy
278	PTEN FISH analysis	278_FISH	data.tab	Harvard Dataverse	doi:10.7910/DVN/01KX3V	http://dx.doi.org/10.7910/DVN/01KX3V	Clinical and survival data	data.tab	Harvard Dataverse	doi:10.7910/DVN/01KX3V	http://dx.doi.org/10.7910/DVN/01KX3V	radical prostatectomy
279	PTEN FISH analysis	279_FISH	data.tab	Harvard Dataverse	doi:10.7910/DVN/01KX3V	http://dx.doi.org/10.7910/DVN/01KX3V	Clinical and survival data	data.tab	Harvard Dataverse	doi:10.7910/DVN/01KX3V	http://dx.doi.org/10.7910/DVN/01KX3V	radical prostatectomy
280	PTEN FISH analysis	280_FISH	data.tab	Harvard Dataverse	doi:10.7910/DVN/01KX3V	http://dx.doi.org/10.7910/DVN/01KX3V	Clinical and survival data	data.tab	Harvard Dataverse	doi:10.7910/DVN/01KX3V	http://dx.doi.org/10.7910/DVN/01KX3V	radical prostatectomy
281	PTEN FISH analysis	281_FISH	data.tab	Harvard Dataverse	doi:10.7910/DVN/01KX3V	http://dx.doi.org/10.7910/DVN/01KX3V	Clinical and survival data	data.tab	Harvard Dataverse	doi:10.7910/DVN/01KX3V	http://dx.doi.org/10.7910/DVN/01KX3V	radical prostatectomy
282	PTEN FISH analysis	282_FISH	data.tab	Harvard Dataverse	doi:10.7910/DVN/01KX3V	http://dx.doi.org/10.7910/DVN/01KX3V	Clinical and survival data	data.tab	Harvard Dataverse	doi:10.7910/DVN/01KX3V	http://dx.doi.org/10.7910/DVN/01KX3V	radical prostatectomy
283	PTEN FISH analysis	283_FISH	data.tab	Harvard Dataverse	doi:10.7910/DVN/01KX3V	http://dx.doi.org/10.7910/DVN/01KX3V	Clinical and survival data	data.tab	Harvard Dataverse	doi:10.7910/DVN/01KX3V	http://dx.doi.org/10.7910/DVN/01KX3V	radical prostatectomy
284	PTEN FISH analysis	284_FISH	data.tab	Harvard Dataverse	doi:10.7910/DVN/01KX3V	http://dx.doi.org/10.7910/DVN/01KX3V	Clinical and survival data	data.tab	Harvard Dataverse	doi:10.7910/DVN/01KX3V	http://dx.doi.org/10.7910/DVN/01KX3V	radical prostatectomy
285	PTEN FISH analysis	285_FISH	data.tab	Harvard Dataverse	doi:10.7910/DVN/01KX3V	http://dx.doi.org/10.7910/DVN/01KX3V	Clinical and survival data	data.tab	Harvard Dataverse	doi:10.7910/DVN/01KX3V	http://dx.doi.org/10.7910/DVN/01KX3V	radical prostatectomy
286	PTEN FISH analysis	286_FISH	data.tab	Harvard Dataverse	doi:10.7910/DVN/01KX3V	http://dx.doi.org/10.7910/DVN/01KX3V	Clinical and survival data	data.tab	Harvard Dataverse	doi:10.7910/DVN/01KX3V	http://dx.doi.org/10.7910/DVN/01KX3V	radical prostatectomy
287	PTEN FISH analysis	287_FISH	data.tab	Harvard Dataverse	doi:10.7910/DVN/01KX3V	http://dx.doi.org/10.7910/DVN/01KX3V	Clinical and survival data	data.tab	Harvard Dataverse	doi:10.7910/DVN/01KX3V	http://dx.doi.org/10.7910/DVN/01KX3V	radical prostatectomy
288	PTEN FISH analysis	288_FISH	data.tab	Harvard Dataverse	doi:10.7910/DVN/01KX3V	http://dx.doi.org/10.7910/DVN/01KX3V	Clinical and survival data	data.tab	Harvard Dataverse	doi:10.7910/DVN/01KX3V	http://dx.doi.org/10.7910/DVN/01KX3V	radical prostatectomy
289	PTEN FISH analysis	289_FISH	data.tab	Harvard Dataverse	doi:10.7910/DVN/01KX3V	http://dx.doi.org/10.7910/DVN/01KX3V	Clinical and survival data	data.tab	Harvard Dataverse	doi:10.7910/DVN/01KX3V	http://dx.doi.org/10.7910/DVN/01KX3V	radical prostatectomy
290	PTEN FISH analysis	290_FISH	data.tab	Harvard Dataverse	doi:10.7910/DVN/01KX3V	http://dx.doi.org/10.7910/DVN/01KX3V	Clinical and survival data	data.tab	Harvard Dataverse	doi:10.7910/DVN/01KX3V	http://dx.doi.org/10.7910/DVN/01KX3V	radical prostatectomy
291	PTEN FISH analysis	291_FISH	data.tab	Harvard Dataverse	doi:10.7910/DVN/01KX3V	http://dx.doi.org/10.7910/DVN/01KX3V	Clinical and survival data	data.tab	Harvard Dataverse	doi:10.7910/DVN/01KX3V	http://dx.doi.org/10.7910/DVN/01KX3V	radical prostatectomy
292	PTEN FISH analysis	292_FISH	data.tab	Harvard Dataverse	doi:10.7910/DVN/01KX3V	http://dx.doi.org/10.7910/DVN/01KX3V	Clinical and survival data	data.tab	Harvard Dataverse	doi:10.7910/DVN/01KX3V	http://dx.doi.org/10.7910/DVN/01KX3V	radical prostatectomy
293	PTEN FISH analysis	293_FISH	data.tab	Harvard Dataverse	doi:10.7910/DVN/01KX3V	http://dx.doi.org/10.7910/DVN/01KX3V	Clinical and survival data	data.tab	Harvard Dataverse	doi:10.7910/DVN/01KX3V	http://dx.doi.org/10.7910/DVN/01KX3V	radical prostatectomy
294	PTEN FISH analysis	294_FISH	data.tab	Harvard Dataverse	doi:10.7910/DVN/01KX3V	http://dx.doi.org/10.7910/DVN/01KX3V	Clinical and survival data	data.tab	Harvard Dataverse	doi:10.7910/DVN/01KX3V	http://dx.doi.org/10.7910/DVN/01KX3V	radical prostatectomy
295	PTEN FISH analysis	295_FISH	data.tab	Harvard Dataverse	doi:10.7910/DVN/01KX3V	http://dx.doi.org/10.7910/DVN/01KX3V	Clinical and survival data	data.tab	Harvard Dataverse	doi:10.7910/DVN/01KX3V	http://dx.doi.org/10.7910/DVN/01KX3V	radical prostatectomy
296	PTEN FISH analysis	296_FISH	data.tab	Harvard Dataverse	doi:10.7910/DVN/01KX3V	http://dx.doi.org/10.7910/DVN/01KX3V	Clinical and survival data	data.tab	Harvard Dataverse	doi:10.7910/DVN/01KX3V	http://dx.doi.org/10.7910/DVN/01KX3V	radical prostatectomy
297	PTEN FISH analysis	297_FISH	data.tab	Harvard Dataverse	doi:10.7910/DVN/01KX3V	http://dx.doi.org/10.7910/DVN/01KX3V	Clinical and survival data	data.tab	Harvard Dataverse	doi:10.7910/DVN/01KX3V	http://dx.doi.org/10.7910/DVN/01KX3V	radical prostatectomy
298	PTEN FISH analysis	298_FISH	data.tab	Harvard Dataverse	doi:10.7910/DVN/01KX3V	http://dx.doi.org/10.7910/DVN/01KX3V	Clinical and survival data	data.tab	Harvard Dataverse	doi:10.7910/DVN/01KX3V	http://dx.doi.org/10.7910/DVN/01KX3V	radical prostatectomy
299	PTEN FISH analysis	299_FISH	data.tab	Harvard Dataverse	doi:10.7910/DVN/01KX3V	http://dx.doi.org/10.7910/DVN/01KX3V	Clinical and survival data	data.tab	Harvard Dataverse	doi:10.7910/DVN/01KX3V	http://dx.doi.org/10.7910/DVN/01KX3V	radical prostatectomy
300	PTEN FISH analysis	300_FISH	data.tab	Harvard Dataverse	doi:10.7910/DVN/01KX3V	http://dx.doi.org/10.7910/DVN/01KX3V	Clinical and survival data	data.tab	Harvard Dataverse	doi:10.7910/DVN/01KX3V	http://dx.doi.org/10.7910/DVN/01KX3V	radical prostatectomy
301	PTEN FISH analysis	301_FISH	data.tab	Harvard Dataverse	doi:10.7910/DVN/01KX3V	http://dx.doi.org/10.7910/DVN/01KX3V	Clinical and survival data	data.tab	Harvard Dataverse	doi:10.7910/DVN/01KX3V	http://dx.doi.org/10.7910/DVN/01KX3V	radical prostatectomy
302	PTEN FISH analysis	302_FISH	data.tab	Harvard Dataverse	doi:10.7910/DVN/01KX3V	http://dx.doi.org/10.7910/DVN/01KX3V	Clinical and survival data	data.tab	Harvard Dataverse	doi:10.7910/DVN/01KX3V	http://dx.doi.org/10.7910/DVN/01KX3V	radical prostatectomy
303	PTEN FISH analysis	303_FISH	data.tab	Harvard Dataverse	doi:10.7910/DVN/01KX3V	http://dx.doi.org/10.7910/DVN/01KX3V	Clinical and survival data	data.tab	Harvard Dataverse	doi:10.7910/DVN/01KX3V	http://dx.doi.org/10.7910/DVN/01KX3V	radical prostatectomy
304	PTEN FISH analysis	304_FISH	data.tab	Harvard Dataverse	doi:10.7910/DVN/01KX3V	http://dx.doi.org/10.7910/DVN/01KX3V	Clinical and survival data	data.tab	Harvard Dataverse	doi:10.7910/DVN/01KX3V	http://dx.doi.org/10.7910/DVN/01KX3V	radical prostatectomy
305	PTEN FISH analysis	305_FISH	data.tab	Harvard Dataverse	doi:10.7910/DVN/01KX3V	http://dx.doi.org/10.7910/DVN/01KX3V	Clinical and survival data	data.tab	Harvard Dataverse	doi:10.7910/DVN/01KX3V	http://dx.doi.org/10.7910/DVN/01KX3V	radical prostatectomy
306	PTEN FISH analysis	306_FISH	data.tab	Harvard Dataverse	doi:10.7910/DVN/01KX3V	http://dx.doi.org/10.7910/DVN/01KX3V	Clinical and survival data	data.tab	Harvard Dataverse	doi:10.7910/DVN/01KX3V	http://dx.doi.org/10.7910/DVN/01KX3V	radical prostatectomy
307	PTEN FISH analysis	307_FISH	data.tab	Harvard Dataverse	doi:10.7910/DVN/01KX3V	http://dx.doi.org/10.7910/DVN/01KX3V	Clinical and survival data	data.tab	Harvard Dataverse	doi:10.7910/DVN/01KX3V	http://dx.doi.org/10.7910/DVN/01KX3V	radical prostatectomy
308	PTEN FISH analysis	308_FISH	data.tab	Harvard Dataverse	doi:10.7910/DVN/01KX3V	http://dx.doi.org/10.7910/DVN/01KX3V	Clinical and survival data	data.tab	Harvard Dataverse	doi:10.7910/DVN/01KX3V	http://dx.doi.org/10.7910/DVN/01KX3V	radical prostatectomy
309	PTEN FISH analysis	309_FISH	data.tab	Harvard Dataverse	doi:10.7910/DVN/01KX3V	http://dx.doi.org/10.7910/DVN/01KX3V	Clinical and survival data	data.tab	Harvard Dataverse	doi:10.7910/DVN/01KX3V	http://dx.doi.org/10.7910/DVN/01KX3V	radical prostatectomy
310	PTEN FISH analysis	310_FISH	data.tab	Harvard Dataverse	doi:10.7910/DVN/01KX3V	http://dx.doi.org/10.7910/DVN/01KX3V	Clinical and survival data	data.tab	Harvard Dataverse	doi:10.7910/DVN/01KX3V	http://dx.doi.org/10.7910/DVN/01KX3V	radical prostatectomy
311	PTEN FISH analysis	311_FISH	data.tab	Harvard Dataverse	doi:10.7910/DVN/01KX3V	http://dx.doi.org/10.7910/DVN/01KX3V	Clinical and survival data	data.tab	Harvard Dataverse	doi:10.7910/DVN/01KX3V	http://dx.doi.org/10.7910/DVN/01KX3V	radical prostatectomy
312	PTEN FISH analysis	312_FISH	data.tab	Harvard Dataverse	doi:10.7910/DVN/01KX3V	http://dx.doi.org/10.7910/DVN/01KX3V	Clinical and survival data	data.tab	Harvard Dataverse	doi:10.7910/DVN/01KX3V	http://dx.doi.org/10.7910/DVN/01KX3V	radical prostatectomy
313	PTEN FISH analysis	313_FISH	data.tab	Harvard Dataverse	doi:10.7910/DVN/01KX3V	http://dx.doi.org/10.7910/DVN/01KX3V	Clinical and survival data	data.tab	Harvard Dataverse	doi:10.7910/DVN/01KX3V	http://dx.doi.org/10.7910/DVN/01KX3V	radical prostatectomy
314	PTEN FISH analysis	314_FISH	data.tab	Harvard Dataverse	doi:10.7910/DVN/01KX3V	http://dx.doi.org/10.7910/DVN/01KX3V	Clinical and survival data	data.tab	Harvard Dataverse	doi:10.7910/DVN/01KX3V	http://dx.doi.org/10.7910/DVN/01KX3V	radical prostatectomy
315	PTEN FISH analysis	315_FISH	data.tab	Harvard Dataverse	doi:10.7910/DVN/01KX3V	http://dx.doi.org/10.7910/DVN/01KX3V	Clinical and survival data	data.tab	Harvard Dataverse	doi:10.7910/DVN/01KX3V	http://dx.doi.org/10.7910/DVN/01KX3V	radical prostatectomy
316	PTEN FISH analysis	316_FISH	data.tab	Harvard Dataverse	doi:10.7910/DVN/01KX3V	http://dx.doi.org/10.7910/DVN/01KX3V	Clinical and survival data	data.tab	Harvard Dataverse	doi:10.7910/DVN/01KX3V	http://dx.doi.org/10.7910/DVN/01KX3V	radical prostatectomy
317	PTEN FISH analysis	317_FISH	data.tab	Harvard Dataverse	doi:10.7910/DVN/01KX3V	http://dx.doi.org/10.7910/DVN/01KX3V	Clinical and survival data	data.tab	Harvard Dataverse	doi:10.7910/DVN/01KX3V	http://dx.doi.org/10.7910/DVN/01KX3V	radical prostatectomy
318	PTEN FISH analysis	318_FISH	data.tab	Harvard Dataverse	doi:10.7910/DVN/01KX3V	http://dx.doi.org/10.7910/DVN/01KX3V	Clinical and survival data	data.tab	Harvard Dataverse	doi:10.7910/DVN/01KX3V	http://dx.doi.org/10.7910/DVN/01KX3V	radical prostatectomy
319	PTEN FISH analysis	319_FISH	data.tab	Harvard Dataverse	doi:10.7910/DVN/01KX3V	http://dx.doi.org/10.7910/DVN/01KX3V	Clinical and survival data	data.tab	Harvard Dataverse	doi:10.7910/DVN/01KX3V	http://dx.doi.org/10.7910/DVN/01KX3V	radical prostatectomy
320	PTEN FISH analysis	320_FISH	data.tab	Harvard Dataverse	doi:10.7910/DVN/01KX3V	http://dx.doi.org/10.7910/DVN/01KX3V	Clinical and survival data	data.tab	Harvard Dataverse	doi:10.7910/DVN/01KX3V	http://dx.doi.org/10.7910/DVN/01KX3V	radical prostatectomy
321	PTEN FISH analysis	321_FISH	data.tab	Harvard Dataverse	doi:10.7910/DVN/01KX3V	http://dx.doi.org/10.7910/DVN/01KX3V	Clinical and survival data	data.tab	Harvard Dataverse	doi:10.7910/DVN/01KX3V	http://dx.doi.org/10.7910/DVN/01KX3V	radical prostatectomy
322	PTEN FISH analysis	322_FISH	data.tab	Harvard Dataverse	doi:10.7910/DVN/01KX3V	http://dx.doi.org/10.7910/DVN/01KX3V	Clinical and survival data	data.tab	Harvard Dataverse	doi:10.7910/DVN/01KX3V	http://dx.doi.org/10.7910/DVN/01KX3V	radical prostatectomy
323	PTEN FISH analysis	323_FISH	data.tab	Harvard Dataverse	doi:10.7910/DVN/01KX3V	http://dx.doi.org/10.7910/DVN/01KX3V	Clinical and survival data	data.tab	Harvard Dataverse	doi:10.7910/DVN/01KX3V	http://dx.doi.org/10.7910/DVN/01KX3V	radical prostatectomy
324	PTEN FISH analysis	324_FISH	data.tab	Harvard Dataverse	doi:10.7910/DVN/01KX3V	http://dx.doi.org/10.7910/DVN/01KX3V	Clinical and survival data	data.tab	Harvard Dataverse	doi:10.7910/DVN/01KX3V	http://dx.doi.org/10.7910/DVN/01KX3V	radical prostatectomy
325	PTEN FISH analysis	325_FISH	data.tab	Harvard Dataverse	doi:10.7910/DVN/01KX3V	http://dx.doi.org/10.7910/DVN/01KX3V	Clinical and survival data	data.tab	Harvard Dataverse	doi:10.7910/DVN/01KX3V	http://dx.doi.org/10.7910/DVN/01KX3V	radical prostatectomy
326	PTEN FISH analysis	326_FISH	data.tab	Harvard Dataverse	doi:10.7910/DVN/01KX3V	http://dx.doi.org/10.7910/DVN/01KX3V	Clinical and survival data	data.tab	Harvard Dataverse	doi:10.7910/DVN/01KX3V	http://dx.doi.org/10.7910/DVN/01KX3V	radical prostatectomy
327	PTEN FISH analysis	327_FISH	data.tab	Harvard Dataverse	doi:10.7910/DVN/01KX3V	http://dx.doi.org/10.7910/DVN/01KX3V	Clinical and survival data	data.tab	Harvard Dataverse	doi:10.7910/DVN/01KX3V	http://dx.doi.org/10.7910/DVN/01KX3V	radical prostatectomy
328	PTEN FISH analysis	328_FISH	data.tab	Harvard Dataverse	doi:10.7910/DVN/01KX3V	http://dx.doi.org/10.7910/DVN/01KX3V	Clinical and survival data	data.tab	Harvard Dataverse	doi:10.7910/DVN/01KX3V	http://dx.doi.org/10.7910/DVN/01KX3V	radical prostatectomy
329	PTEN FISH analysis	329_FISH	data.tab	Harvard Dataverse	doi:10.7910/DVN/01KX3V	http://dx.doi.org/10.7910/DVN/01KX3V	Clinical and survival data	data.tab	Harvard Dataverse	doi:10.7910/DVN/01KX3V	http://dx.doi.org/10.7910/DVN/01KX3V	radical prostatectomy
330	PTEN FISH analysis	330_FISH	data.tab	Harvard Dataverse	doi:10.7910/DVN/01KX3V	http://dx.doi.org/10.7910/DVN/01KX3V	Clinical and survival data	data.tab	Harvard Dataverse	doi:10.7910/DVN/01KX3V	http://dx.doi.org/10.7910/DVN/01KX3V	radical prostatectomy
331	PTEN FISH analysis	331_FISH	data.tab	Harvard Dataverse	doi:10.7910/DVN/01KX3V	http://dx.doi.org/10.7910/DVN/01KX3V	Clinical and survival data	data.tab	Harvard Dataverse	doi:10.7910/DVN/01KX3V	http://dx.doi.org/10.7910/DVN/01KX3V	radical prostatectomy
332	PTEN FISH analysis	332_FISH	data.tab	Harvard Dataverse	doi:10.7910/DVN/01KX3V	http://dx.doi.org/10.7910/DVN/01KX3V	Clinical and survival data	data.tab	Harvard Dataverse	doi:10.7910/DVN/01KX3V	http://dx.doi.org/10.7910/DVN/01KX3V	radical prostatectomy
333	PTEN FISH analysis	333_FISH	data.tab	Harvard Dataverse	doi:10.7910/DVN/01KX3V	http://dx.doi.org/10.7910/DVN/01KX3V	Clinical and survival data	data.tab	Harvard Dataverse	doi:10.7910/DVN/01KX3V	http://dx.doi.org/10.7910/DVN/01KX3V	radical prostatectomy
334	PTEN FISH analysis	334_FISH	data.tab	Harvard Dataverse	doi:10.7910/DVN/01KX3V	http://dx.doi.org/10.7910/DVN/01KX3V	Clinical and survival data	data.tab	Harvard Dataverse	doi:10.7910/DVN/01KX3V	http://dx.doi.org/10.7910/DVN/01KX3V	radical prostatectomy
335	PTEN FISH analysis	335_FISH	data.tab	Harvard Dataverse	doi:10.7910/DVN/01KX3V	http://dx.doi.org/10.7910/DVN/01KX3V	Clinical and survival data	data.tab	Harvard Dataverse	doi:10.7910/DVN/01KX3V	http://dx.doi.org/10.7910/DVN/01KX3V	radical prostatectomy
336	PTEN FISH analysis	336_FISH	data.tab	Harvard Dataverse	doi:10.7910/DVN/01KX3V	http://dx.doi.org/10.7910/DVN/01KX3V	Clinical and survival data	data.tab	Harvard Dataverse	doi:10.7910/DVN/01KX3V	http://dx.doi.org/10.7910/DVN/01KX3V	radical prostatectomy
337	PTEN FISH analysis	337_FISH	data.tab	Harvard Dataverse	doi:10.7910/DVN/01KX3V	http://dx.doi.org/10.7910/DVN/01KX3V	Clinical and survival data	data.tab	Harvard Dataverse	doi:10.7910/DVN/01KX3V	http://dx.doi.org/10.7910/DVN/01KX3V	radical prostatectomy
338	PTEN FISH analysis	338_FISH	data.tab	Harvard Dataverse	doi:10.7910/DVN/01KX3V	http://dx.doi.org/10.7910/DVN/01KX3V	Clinical and survival data	data.tab	Harvard Dataverse	doi:10.7910/DVN/01KX3V	http://dx.doi.org/10.7910/DVN/01KX3V	radical prostatectomy
339	PTEN FISH analysis	339_FISH	data.tab	Harvard Dataverse	doi:10.7910/DVN/01KX3V	http://dx.doi.org/10.7910/DVN/01KX3V	Clinical and survival data	data.tab	Harvard Dataverse	doi:10.7910/DVN/01KX3V	http://dx.doi.org/10.7910/DVN/01KX3V	radical prostatectomy
340	PTEN FISH analysis	340_FISH	data.tab	Harvard Dataverse	doi:10.7910/DVN/01KX3V	http://dx.doi.org/10.7910/DVN/01KX3V	Clinical and survival data	data.tab	Harvard Dataverse	doi:10.7910/DVN/01KX3V	http://dx.doi.org/10.7910/DVN/01KX3V	radical prostatectomy
341	PTEN FISH analysis	341_FISH	data.tab	Harvard Dataverse	doi:10.7910/DVN/01KX3V	http://dx.doi.org/10.7910/DVN/01KX3V	Clinical and survival data	data.tab	Harvard Dataverse	doi:10.7910/DVN/01KX3V	http://dx.doi.org/10.7910/DVN/01KX3V	radical prostatectomy
342	PTEN FISH analysis	342_FISH	data.tab	Harvard Dataverse	doi:10.7910/DVN/01KX3V	http://dx.doi.org/10.7910/DVN/01KX3V	Clinical and survival data	data.tab	Harvard Dataverse	doi:10.7910/DVN/01KX3V	http://dx.doi.org/10.7910/DVN/01KX3V	radical prostatectomy
343	PTEN FISH analysis	343_FISH	data.tab	Harvard Dataverse	doi:10.7910/DVN/01KX3V	http://dx.doi.org/10.7910/DVN/01KX3V	Clinical and survival data	data.tab	Harvard Dataverse	doi:10.7910/DVN/01KX3V	http://dx.doi.org/10.7910/DVN/01KX3V	radical prostatectomy
344	PTEN FISH analysis	344_FISH	data.tab	Harvard Dataverse	doi:10.7910/DVN/01KX3V	http://dx.doi.org/10.7910/DVN/01KX3V	Clinical and survival data	data.tab	Harvard Dataverse	doi:10.7910/DVN/01KX3V	http://dx.doi.org/10.7910/DVN/01KX3V	radical prostatectomy
345	PTEN FISH analysis	345_FISH	data.tab	Harvard Dataverse	doi:10.7910/DVN/01KX3V	http://dx.doi.org/10.7910/DVN/01KX3V	Clinical and survival data	data.tab	Harvard Dataverse	doi:10.7910/DVN/01KX3V	http://dx.doi.org/10.7910/DVN/01KX3V	radical prostatectomy
346	PTEN FISH analysis	346_FISH	data.tab	Harvard Dataverse	doi:10.7910/DVN/01KX3V	http://dx.doi.org/10.7910/DVN/01KX3V	Clinical and survival data	data.tab	Harvard Dataverse	doi:10.7910/DVN/01KX3V	http://dx.doi.org/10.7910/DVN/01KX3V	radical prostatectomy
347	PTEN FISH analysis	347_FISH	data.tab	Harvard Dataverse	doi:10.7910/DVN/01KX3V	http://dx.doi.org/10.7910/DVN/01KX3V	Clinical and survival data	data.tab	Harvard Dataverse	doi:10.7910/DVN/01KX3V	http://dx.doi.org/10.7910/DVN/01KX3V	radical prostatectomy
348	PTEN FISH analysis	348_FISH	data.tab	Harvard Dataverse	doi:10.7910/DVN/01KX3V	http://dx.doi.org/10.7910/DVN/01KX3V	Clinical and survival data	data.tab	Harvard Dataverse	doi:10.7910/DVN/01KX3V	http://dx.doi.org/10.7910/DVN/01KX3V	radical prostatectomy
349	PTEN FISH analysis	349_FISH	data.tab	Harvard Dataverse	doi:10.7910/DVN/01KX3V	http://dx.doi.org/10.7910/DVN/01KX3V	Clinical and survival data	data.tab	Harvard Dataverse	doi:10.7910/DVN/01KX3V	http://dx.doi.org/10.7910/DVN/01KX3V	radical prostatectomy
350	PTEN FISH analysis	350_FISH	data.tab	Harvard Dataverse	doi:10.7910/DVN/01KX3V	http://dx.doi.org/10.7910/DVN/01KX3V	Clinical and survival data	data.tab	Harvard Dataverse	doi:10.7910/DVN/01KX3V	http://dx.doi.org/10.7910/DVN/01KX3V	radical prostatectomy
351	PTEN FISH analysis	351_FISH	data.tab	Harvard Dataverse	doi:10.7910/DVN/01KX3V	http://dx.doi.org/10.7910/DVN/01KX3V	Clinical and survival data	data.tab	Harvard Dataverse	doi:10.7910/DVN/01KX3V	http://dx.doi.org/10.7910/DVN/01KX3V	radical prostatectomy
352	PTEN FISH analysis	352_FISH	data.tab	Harvard Dataverse	doi:10.7910/DVN/01KX3V	http://dx.doi.org/10.7910/DVN/01KX3V	Clinical and survival data	data.tab	Harvard Dataverse	doi:10.7910/DVN/01KX3V	http://dx.doi.org/10.7910/DVN/01KX3V	radical prostatectomy
353	PTEN FISH analysis	353_FISH	data.tab	Harvard Dataverse	doi:10.7910/DVN/01KX3V	http://dx.doi.org/10.7910/DVN/01KX3V	Clinical and survival data	data.tab	Harvard Dataverse	doi:10.7910/DVN/01KX3V	http://dx.doi.org/10.7910/DVN/01KX3V	radical prostatectomy
354	PTEN FISH analysis	354_FISH	data.tab	Harvard Dataverse	doi:10.7910/DVN/01KX3V	http://dx.doi.org/10.7910/DVN/01KX3V	Clinical and survival data	data.tab	Harvard Dataverse	doi:10.7910/DVN/01KX3V	http://dx.doi.org/10.7910/DVN/01KX3V	radical prostatectomy
355	PTEN FISH analysis	355_FISH	data.tab	Harvard Dataverse	doi:10.7910/DVN/01KX3V	http://dx.doi.org/10.7910/DVN/01KX3V	Clinical and survival data	data.tab	Harvard Dataverse	doi:10.7910/DVN/01KX3V	http://dx.doi.org/10.7910/DVN/01KX3V	radical prostatectomy
356	PTEN FISH analysis	356_FISH	data.tab	Harvard Dataverse	doi:10.7910/DVN/01KX3V	http://dx.doi.org/10.7910/DVN/01KX3V	Clinical and survival data	data.tab	Harvard Dataverse	doi:10.7910/DVN/01KX3V	http://dx.doi.org/10.7910/DVN/01KX3V	radical prostatectomy
357	PTEN FISH analysis	357_FISH	data.tab	Harvard Dataverse	doi:10.7910/DVN/01KX3V	http://dx.doi.org/10.7910/DVN/01KX3V	Clinical and survival data	data.tab	Harvard Dataverse	doi:10.7910/DVN/01KX3V	http://dx.doi.org/10.7910/DVN/01KX3V	radical prostatectomy
358	PTEN FISH analysis	358_FISH	data.tab	Harvard Dataverse	doi:10.7910/DVN/01KX3V	http://dx.doi.org/10.7910/DVN/01KX3V	Clinical and survival data	data.tab	Harvard Dataverse	doi:10.7910/DVN/01KX3V	http://dx.doi.org/10.7910/DVN/01KX3V	radical prostatectomy
359	PTEN FISH analysis	359_FISH	data.tab	Harvard Dataverse	doi:10.7910/DVN/01KX3V	http://dx.doi.org/10.7910/DVN/01KX3V	Clinical and survival data	data.tab	Harvard Dataverse	doi:10.7910/DVN/01KX3V	http://dx.doi.org/10.7910/DVN/01KX3V	radical prostatectomy
360	PTEN FISH analysis	360_FISH	data.tab	Harvard Dataverse	doi:10.7910/DVN/01KX3V	http://dx.doi.org/10.7910/DVN/01KX3V	Clinical and survival data	data.tab	Harvard Dataverse	doi:10.7910/DVN/01KX3V	http://dx.doi.org/10.7910/DVN/01KX3V	radical prostatectomy
361	PTEN FISH analysis	361_FISH	data.tab	Harvard Dataverse	doi:10.7910/DVN/01KX3V	http://dx.doi.org/10.7910/DVN/01KX3V	Clinical and survival data	data.tab	Harvard Dataverse	doi:10.7910/DVN/01KX3V	http://dx.doi.org/10.7910/DVN/01KX3V	radical prostatectomy
362	PTEN FISH analysis	362_FISH	data.tab	Harvard Dataverse	doi:10.7910/DVN/01KX3V	http://dx.doi.org/10.7910/DVN/01KX3V	Clinical and survival data	data.tab	Harvard Dataverse	doi:10.7910/DVN/01KX3V	http://dx.doi.org/10.7910/DVN/01KX3V	radical prostatectomy
363	PTEN FISH analysis	363_FISH	data.tab	Harvard Dataverse	doi:10.7910/DVN/01KX3V	http://dx.doi.org/10.7910/DVN/01KX3V	Clinical and survival data	data.tab	Harvard Dataverse	doi:10.7910/DVN/01KX3V	http://dx.doi.org/10.7910/DVN/01KX3V	radical prostatectomy
364	PTEN FISH analysis	364_FISH	data.tab	Harvard Dataverse	doi:10.7910/DVN/01KX3V	http://dx.doi.org/10.7910/DVN/01KX3V	Clinical and survival data	data.tab	Harvard Dataverse	doi:10.7910/DVN/01KX3V	http://dx.doi.org/10.7910/DVN/01KX3V	radical prostatectomy
365	PTEN FISH analysis	365_FISH	data.tab	Harvard Dataverse	doi:10.7910/DVN/01KX3V	http://dx.doi.org/10.7910/DVN/01KX3V	Clinical and survival data	data.tab	Harvard Dataverse	doi:10.7910/DVN/01KX3V	http://dx.doi.org/10.7910/DVN/01KX3V	radical prostatectomy
366	PTEN FISH analysis	366_FISH	data.tab	Harvard Dataverse	doi:10.7910/DVN/01KX3V	http://dx.doi.org/10.7910/DVN/01KX3V	Clinical and survival data	data.tab	Harvard Dataverse	doi:10.7910/DVN/01KX3V	http://dx.doi.org/10.7910/DVN/01KX3V	radical prostatectomy
367	PTEN FISH analysis	367_FISH	data.tab	Harvard Dataverse	doi:10.7910/DVN/01KX3V	http://dx.doi.org/10.7910/DVN/01KX3V	Clinical and survival data	data.tab	Harvard Dataverse	doi:10.7910/DVN/01KX3V	http://dx.doi.org/10.7910/DVN/01KX3V	radical prostatectomy
368	PTEN FISH analysis	368_FISH	data.tab	Harvard Dataverse	doi:10.7910/DVN/01KX3V	http://dx.doi.org/10.7910/DVN/01KX3V	Clinical and survival data	data.tab	Harvard Dataverse	doi:10.7910/DVN/01KX3V	http://dx.doi.org/10.7910/DVN/01KX3V	radical prostatectomy
369	PTEN FISH analysis	369_FISH	data.tab	Harvard Dataverse	doi:10.7910/DVN/01KX3V	http://dx.doi.org/10.7910/DVN/01KX3V	Clinical and survival data	data.tab	Harvard Dataverse	doi:10.7910/DVN/01KX3V	http://dx.doi.org/10.7910/DVN/01KX3V	radical prostatectomy
370	PTEN FISH analysis	370_FISH	data.tab	Harvard Dataverse	doi:10.7910/DVN/01KX3V	http://dx.doi.org/10.7910/DVN/01KX3V	Clinical and survival data	data.tab	Harvard Dataverse	doi:10.7910/DVN/01KX3V	http://dx.doi.org/10.7910/DVN/01KX3V	radical prostatectomy
371	PTEN FISH analysis	371_FISH	data.tab	Harvard Dataverse	doi:10.7910/DVN/01KX3V	http://dx.doi.org/10.7910/DVN/01KX3V	Clinical and survival data	data.tab	Harvard Dataverse	doi:10.7910/DVN/01KX3V	http://dx.doi.org/10.7910/DVN/01KX3V	radical prostatectomy
372	PTEN FISH analysis	372_FISH	data.tab	Harvard Dataverse	doi:10.7910/DVN/01KX3V	http://dx.doi.org/10.7910/DVN/01KX3V	Clinical and survival data	data.tab	Harvard Dataverse	doi:10.7910/DVN/01KX3V	http://dx.doi.org/10.7910/DVN/01KX3V	radical prostatectomy
373	PTEN FISH analysis	373_FISH	data.tab	Harvard Dataverse	doi:10.7910/DVN/01KX3V	http://dx.doi.org/10.7910/DVN/01KX3V	Clinical and survival data	data.tab	Harvard Dataverse	doi:10.7910/DVN/01KX3V	http://dx.doi.org/10.7910/DVN/01KX3V	radical prostatectomy
374	PTEN FISH analysis	374_FISH	data.tab	Harvard Dataverse	doi:10.7910/DVN/01KX3V	http://dx.doi.org/10.7910/DVN/01KX3V	Clinical and survival data	data.tab	Harvard Dataverse	doi:10.7910/DVN/01KX3V	http://dx.doi.org/10.7910/DVN/01KX3V	radical prostatectomy
375	PTEN FISH analysis	375_FISH	data.tab	Harvard Dataverse	doi:10.7910/DVN/01KX3V	http://dx.doi.org/10.7910/DVN/01KX3V	Clinical and survival data	data.tab	Harvard Dataverse	doi:10.7910/DVN/01KX3V	http://dx.doi.org/10.7910/DVN/01KX3V	radical prostatectomy
376	PTEN FISH analysis	376_FISH	data.tab	Harvard Dataverse	doi:10.7910/DVN/01KX3V	http://dx.doi.org/10.7910/DVN/01KX3V	Clinical and survival data	data.tab	Harvard Dataverse	doi:10.7910/DVN/01KX3V	http://dx.doi.org/10.7910/DVN/01KX3V	radical prostatectomy
377	PTEN FISH analysis	377_FISH	data.tab	Harvard Dataverse	doi:10.7910/DVN/01KX3V	http://dx.doi.org/10.7910/DVN/01KX3V	Clinical and survival data	data.tab	Harvard Dataverse	doi:10.7910/DVN/01KX3V	http://dx.doi.org/10.7910/DVN/01KX3V	radical prostatectomy
378	PTEN FISH analysis	378_FISH	data.tab	Harvard Dataverse	doi:10.7910/DVN/01KX3V	http://dx.doi.org/10.7910/DVN/01KX3V	Clinical and survival data	data.tab	Harvard Dataverse	doi:10.7910/DVN/01KX3V	http://dx.doi.org/10.7910/DVN/01KX3V	radical prostatectomy
379	PTEN FISH analysis	379_FISH	data.tab	Harvard Dataverse	doi:10.7910/DVN/01KX3V	http://dx.doi.org/10.7910/DVN/01KX3V	Clinical and survival data	data.tab	Harvard Dataverse	doi:10.7910/DVN/01KX3V	http://dx.doi.org/10.7910/DVN/01KX3V	radical prostatectomy
380	PTEN FISH analysis	380_FISH	data.tab	Harvard Dataverse	doi:10.7910/DVN/01KX3V	http://dx.doi.org/10.7910/DVN/01KX3V	Clinical and survival data	data.tab	Harvard Dataverse	doi:10.7910/DVN/01KX3V	http://dx.doi.org/10.7910/DVN/01KX3V	radical prostatectomy
381	PTEN FISH analysis	381_FISH	data.tab	Harvard Dataverse	doi:10.7910/DVN/01KX3V	http://dx.doi.org/10.7910/DVN/01KX3V	Clinical and survival data	data.tab	Harvard Dataverse	doi:10.7910/DVN/01KX3V	http://dx.doi.org/10.7910/DVN/01KX3V	radical prostatectomy
382	PTEN FISH analysis	382_FISH	data.tab	Harvard Dataverse	doi:10.7910/DVN/01KX3V	http://dx.doi.org/10.7910/DVN/01KX3V	Clinical and survival data	data.tab	Harvard Dataverse	doi:10.7910/DVN/01KX3V	http://dx.doi.org/10.7910/DVN/01KX3V	radical prostatectomy
383	PTEN FISH analysis	383_FISH	data.tab	Harvard Dataverse	doi:10.7910/DVN/01KX3V	http://dx.doi.org/10.7910/DVN/01KX3V	Clinical and survival data	data.tab	Harvard Dataverse	doi:10.7910/DVN/01KX3V	http://dx.doi.org/10.7910/DVN/01KX3V	radical prostatectomy
384	PTEN FISH analysis	384_FISH	data.tab	Harvard Dataverse	doi:10.7910/DVN/01KX3V	http://dx.doi.org/10.7910/DVN/01KX3V	Clinical and survival data	data.tab	Harvard Dataverse	doi:10.7910/DVN/01KX3V	http://dx.doi.org/10.7910/DVN/01KX3V	radical prostatectomy
385	PTEN FISH analysis	385_FISH	data.tab	Harvard Dataverse	doi:10.7910/DVN/01KX3V	http://dx.doi.org/10.7910/DVN/01KX3V	Clinical and survival data	data.tab	Harvard Dataverse	doi:10.7910/DVN/01KX3V	http://dx.doi.org/10.7910/DVN/01KX3V	radical prostatectomy
386	PTEN FISH analysis	386_FISH	data.tab	Harvard Dataverse	doi:10.7910/DVN/01KX3V	http://dx.doi.org/10.7910/DVN/01KX3V	Clinical and survival data	data.tab	Harvard Dataverse	doi:10.7910/DVN/01KX3V	http://dx.doi.org/10.7910/DVN/01KX3V	radical prostatectomy
387	PTEN FISH analysis	387_FISH	data.tab	Harvard Dataverse	doi:10.7910/DVN/01KX3V	http://dx.doi.org/10.7910/DVN/01KX3V	Clinical and survival data	data.tab	Harvard Dataverse	doi:10.7910/DVN/01KX3V	http://dx.doi.org/10.7910/DVN/01KX3V	radical prostatectomy
388	PTEN FISH analysis	388_FISH	data.tab	Harvard Dataverse	doi:10.7910/DVN/01KX3V	http://dx.doi.org/10.7910/DVN/01KX3V	Clinical and survival data	data.tab	Harvard Dataverse	doi:10.7910/DVN/01KX3V	http://dx.doi.org/10.7910/DVN/01KX3V	radical prostatectomy
389	PTEN FISH analysis	389_FISH	data.tab	Harvard Dataverse	doi:10.7910/DVN/01KX3V	http://dx.doi.org/10.7910/DVN/01KX3V	Clinical and survival data	data.tab	Harvard Dataverse	doi:10.7910/DVN/01KX3V	http://dx.doi.org/10.7910/DVN/01KX3V	radical prostatectomy
390	PTEN FISH analysis	390_FISH	data.tab	Harvard Dataverse	doi:10.7910/DVN/01KX3V	http://dx.doi.org/10.7910/DVN/01KX3V	Clinical and survival data	data.tab	Harvard Dataverse	doi:10.7910/DVN/01KX3V	http://dx.doi.org/10.7910/DVN/01KX3V	radical prostatectomy
391	PTEN FISH analysis	391_FISH	data.tab	Harvard Dataverse	doi:10.7910/DVN/01KX3V	http://dx.doi.org/10.7910/DVN/01KX3V	Clinical and survival data	data.tab	Harvard Dataverse	doi:10.7910/DVN/01KX3V	http://dx.doi.org/10.7910/DVN/01KX3V	radical prostatectomy
392	PTEN FISH analysis	392_FISH	data.tab	Harvard Dataverse	doi:10.7910/DVN/01KX3V	http://dx.doi.org/10.7910/DVN/01KX3V	Clinical and survival data	data.tab	Harvard Dataverse	doi:10.7910/DVN/01KX3V	http://dx.doi.org/10.7910/DVN/01KX3V	radical prostatectomy
393	PTEN FISH analysis	393_FISH	data.tab	Harvard Dataverse	doi:10.7910/DVN/01KX3V	http://dx.doi.org/10.7910/DVN/01KX3V	Clinical and survival data	data.tab	Harvard Dataverse	doi:10.7910/DVN/01KX3V	http://dx.doi.org/10.7910/DVN/01KX3V	radical prostatectomy
394	PTEN FISH analysis	394_FISH	data.tab	Harvard Dataverse	doi:10.7910/DVN/01KX3V	http://dx.doi.org/10.7910/DVN/01KX3V	Clinical and survival data	data.tab	Harvard Dataverse	doi:10.7910/DVN/01KX3V	http://dx.doi.org/10.7910/DVN/01KX3V	radical prostatectomy
395	PTEN FISH analysis	395_FISH	data.tab	Harvard Dataverse	doi:10.7910/DVN/01KX3V	http://dx.doi.org/10.7910/DVN/01KX3V	Clinical and survival data	data.tab	Harvard Dataverse	doi:10.7910/DVN/01KX3V	http://dx.doi.org/10.7910/DVN/01KX3V	radical prostatectomy
396	PTEN FISH analysis	396_FISH	data.tab	Harvard Dataverse	doi:10.7910/DVN/01KX3V	http://dx.doi.org/10.7910/DVN/01KX3V	Clinical and survival data	data.tab	Harvard Dataverse	doi:10.7910/DVN/01KX3V	http://dx.doi.org/10.7910/DVN/01KX3V	radical prostatectomy
397	PTEN FISH analysis	397_FISH	data.tab	Harvard Dataverse	doi:10.7910/DVN/01KX3V	http://dx.doi.org/10.7910/DVN/01KX3V	Clinical and survival data	data.tab	Harvard Dataverse	doi:10.7910/DVN/01KX3V	http://dx.doi.org/10.7910/DVN/01KX3V	radical prostatectomy
398	PTEN FISH analysis	398_FISH	data.tab	Harvard Dataverse	doi:10.7910/DVN/01KX3V	http://dx.doi.org/10.7910/DVN/01KX3V	Clinical and survival data	data.tab	Harvard Dataverse	doi:10.7910/DVN/01KX3V	http://dx.doi.org/10.7910/DVN/01KX3V	radical prostatectomy
399	PTEN FISH analysis	399_FISH	data.tab	Harvard Dataverse	doi:10.7910/DVN/01KX3V	http://dx.doi.org/10.7910/DVN/01KX3V	Clinical and survival data	data.tab	Harvard Dataverse	doi:10.7910/DVN/01KX3V	http://dx.doi.org/10.7910/DVN/01KX3V	radical prostatectomy
400	PTEN FISH analysis	400_FISH	data.tab	Harvard Dataverse	doi:10.7910/DVN/01KX3V	http://dx.doi.org/10.7910/DVN/01KX3V	Clinical and survival data	data.tab	Harvard Dataverse	doi:10.7910/DVN/01KX3V	http://dx.doi.org/10.7910/DVN/01KX3V	radical prostatectomy
401	PTEN FISH analysis	401_FISH	data.tab	Harvard Dataverse	doi:10.7910/DVN/01KX3V	http://dx.doi.org/10.7910/DVN/01KX3V	Clinical and survival data	data.tab	Harvard Dataverse	doi:10.7910/DVN/01KX3V	http://dx.doi.org/10.7910/DVN/01KX3V	radical prostatectomy
402	PTEN FISH analysis	402_FISH	data.tab	Harvard Dataverse	doi:10.7910/DVN/01KX3V	http://dx.doi.org/10.7910/DVN/01KX3V	Clinical and survival data	data.tab	Harvard Dataverse	doi:10.7910/DVN/01KX3V	http://dx.doi.org/10.7910/DVN/01KX3V	radical prostatectomy
403	PTEN FISH analysis	403_FISH	data.tab	Harvard Dataverse	doi:10.7910/DVN/01KX3V	http://dx.doi.org/10.7910/DVN/01KX3V	Clinical and survival data	data.tab	Harvard Dataverse	doi:10.7910/DVN/01KX3V	http://dx.doi.org/10.7910/DVN/01KX3V	radical prostatectomy
404	PTEN FISH analysis	404_FISH	data.tab	Harvard Dataverse	doi:10.7910/DVN/01KX3V	http://dx.doi.org/10.7910/DVN/01KX3V	Clinical and survival data	data.tab	Harvard Dataverse	doi:10.7910/DVN/01KX3V	http://dx.doi.org/10.7910/DVN/01KX3V	radical prostatectomy
405	PTEN FISH analysis	405_FISH	data.tab	Harvard Dataverse	doi:10.7910/DVN/01KX3V	http://dx.doi.org/10.7910/DVN/01KX3V	Clinical and survival data	data.tab	Harvard Dataverse	doi:10.7910/DVN/01KX3V	http://dx.doi.org/10.7910/DVN/01KX3V	radical prostatectomy
406	PTEN FISH analysis	406_FISH	data.tab	Harvard Dataverse	doi:10.7910/DVN/01KX3V	http://dx.doi.org/10.7910/DVN/01KX3V	Clinical and survival data	data.tab	Harvard Dataverse	doi:10.7910/DVN/01KX3V	http://dx.doi.org/10.7910/DVN/01KX3V	radical prostatectomy
407	PTEN FISH analysis	407_FISH	data.tab	Harvard Dataverse	doi:10.7910/DVN/01KX3V	http://dx.doi.org/10.7910/DVN/01KX3V	Clinical and survival data	data.tab	Harvard Dataverse	doi:10.7910/DVN/01KX3V	http://dx.doi.org/10.7910/DVN/01KX3V	radical prostatectomy
408	PTEN FISH analysis	408_FISH	data.tab	Harvard Dataverse	doi:10.7910/DVN/01KX3V	http://dx.doi.org/10.7910/DVN/01KX3V	Clinical and survival data	data.tab	Harvard Dataverse	doi:10.7910/DVN/01KX3V	http://dx.doi.org/10.7910/DVN/01KX3V	radical prostatectomy
409	PTEN FISH analysis	409_FISH	data.tab	Harvard Dataverse	doi:10.7910/DVN/01KX3V	http://dx.doi.org/10.7910/DVN/01KX3V	Clinical and survival data	data.tab	Harvard Dataverse	doi:10.7910/DVN/01KX3V	http://dx.doi.org/10.7910/DVN/01KX3V	radical prostatectomy
410	PTEN FISH analysis	410_FISH	data.tab	Harvard Dataverse	doi:10.7910/DVN/01KX3V	http://dx.doi.org/10.7910/DVN/01KX3V	Clinical and survival data	data.tab	Harvard Dataverse	doi:10.7910/DVN/01KX3V	http://dx.doi.org/10.7910/DVN/01KX3V	radical prostatectomy
411	PTEN FISH analysis	411_FISH	data.tab	Harvard Dataverse	doi:10.7910/DVN/01KX3V	http://dx.doi.org/10.7910/DVN/01KX3V	Clinical and survival data	data.tab	Harvard Dataverse	doi:10.7910/DVN/01KX3V	http://dx.doi.org/10.7910/DVN/01KX3V	radical prostatectomy
412	PTEN FISH analysis	412_FISH	data.tab	Harvard Dataverse	doi:10.7910/DVN/01KX3V	http://dx.doi.org/10.7910/DVN/01KX3V	Clinical and survival data	data.tab	Harvard Dataverse	doi:10.7910/DVN/01KX3V	http://dx.doi.org/10.7910/DVN/01KX3V	radical prostatectomy
413	PTEN FISH analysis	413_FISH	data.tab	Harvard Dataverse	doi:10.7910/DVN/01KX3V	http://dx.doi.org/10.7910/DVN/01KX3V	Clinical and survival data	data.tab	Harvard Dataverse	doi:10.7910/DVN/01KX3V	http://dx.doi.org/10.7910/DVN/01KX3V	radical prostatectomy
414	PTEN FISH analysis	414_FISH	data.tab	Harvard Dataverse	doi:10.7910/DVN/01KX3V	http://dx.doi.org/10.7910/DVN/01KX3V	Clinical and survival data	data.tab	Harvard Dataverse	doi:10.7910/DVN/01KX3V	http://dx.doi.org/10.7910/DVN/01KX3V	radical prostatectomy
415	PTEN FISH analysis	415_FISH	data.tab	Harvard Dataverse	doi:10.7910/DVN/01KX3V	http://dx.doi.org/10.7910/DVN/01KX3V	Clinical and survival data	data.tab	Harvard Dataverse	doi:10.7910/DVN/01KX3V	http://dx.doi.org/10.7910/DVN/01KX3V	radical prostatectomy
416	PTEN FISH analysis	416_FISH	data.tab	Harvard Dataverse	doi:10.7910/DVN/01KX3V	http://dx.doi.org/10.7910/DVN/01KX3V	Clinical and survival data	data.tab	Harvard Dataverse	doi:10.7910/DVN/01KX3V	http://dx.doi.org/10.7910/DVN/01KX3V	radical prostatectomy
417	PTEN FISH analysis	417_FISH	data.tab	Harvard Dataverse	doi:10.7910/DVN/01KX3V	http://dx.doi.org/10.7910/DVN/01KX3V	Clinical and survival data	data.tab	Harvard Dataverse	doi:10.7910/DVN/01KX3V	http://dx.doi.org/10.7910/DVN/01KX3V	radical prostatectomy
418	PTEN FISH analysis	418_FISH	data.tab	Harvard Dataverse	doi:10.7910/DVN/01KX3V	http://dx.doi.org/10.7910/DVN/01KX3V	Clinical and survival data	data.tab	Harvard Dataverse	doi:10.7910/DVN/01KX3V	http://dx.doi.org/10.7910/DVN/01KX3V	radical prostatectomy
419	PTEN FISH analysis	419_FISH	data.tab	Harvard Dataverse	doi:10.7910/DVN/01KX3V	http://dx.doi.org/10.7910/DVN/01KX3V	Clinical and survival data	data.tab	Harvard Dataverse	doi:10.7910/DVN/01KX3V	http://dx.doi.org/10.7910/DVN/01KX3V	radical prostatectomy
420	PTEN FISH analysis	420_FISH	data.tab	Harvard Dataverse	doi:10.7910/DVN/01KX3V	http://dx.doi.org/10.7910/DVN/01KX3V	Clinical and survival data	data.tab	Harvard Dataverse	doi:10.7910/DVN/01KX3V	http://dx.doi.org/10.7910/DVN/01KX3V	radical prostatectomy
421	PTEN FISH analysis	421_FISH	data.tab	Harvard Dataverse	doi:10.7910/DVN/01KX3V	http://dx.doi.org/10.7910/DVN/01KX3V	Clinical and survival data	data.tab	Harvard Dataverse	doi:10.7910/DVN/01KX3V	http://dx.doi.org/10.7910/DVN/01KX3V	radical prostatectomy
422	PTEN FISH analysis	422_FISH	data.tab	Harvard Dataverse	doi:10.7910/DVN/01KX3V	http://dx.doi.org/10.7910/DVN/01KX3V	Clinical and survival data	data.tab	Harvard Dataverse	doi:10.7910/DVN/01KX3V	http://dx.doi.org/10.7910/DVN/01KX3V	radical prostatectomy
423	PTEN FISH analysis	423_FISH	data.tab	Harvard Dataverse	doi:10.7910/DVN/01KX3V	http://dx.doi.org/10.7910/DVN/01KX3V	Clinical and survival data	data.tab	Harvard Dataverse	doi:10.7910/DVN/01KX3V	http://dx.doi.org/10.7910/DVN/01KX3V	radical prostatectomy
424	PTEN FISH analysis	424_FISH	data.tab	Harvard Dataverse	doi:10.7910/DVN/01KX3V	http://dx.doi.org/10.7910/DVN/01KX3V	Clinical and survival data	data.tab	Harvard Dataverse	doi:10.7910/DVN/01KX3V	http://dx.doi.org/10.7910/DVN/01KX3V	radical prostatectomy
