# Supplementary material for: A curated collection of tissue microarray images and clinical outcome data of prostate cancer patients
Source: Sci Data. 2017 Mar 14;4:170014. doi: 10.1038/sdata.2017.14 (PMC5349242; doi:10.1038/sdata.2017.14)
Supplement: Supplementary file 1 [file sdata201714-isa1.zip › a_DISH_Wild.txt]

Sample Name	Protocol REF	Protocol REF	Parameter Value[scanner]	Parameter Value[original image resolution]	Unit	Term Source REF	Term Accession Number	Parameter Value[scanning resolution]	Unit	Term Source REF	Term Accession Number	Assay Name	Raw Data File	Comment[Data Repository]	Comment[Data Record Accession]	Comment[Data Record URI]	Factor Value[sample origin]
1	PTEN DISH analysis	TMA core image extraction	Carl Zeiss Axio Scan.Z1 scanner	7000 x 7000	pixel			0.11	micron pixel	UO	UO:0000241	A_1_1_PTEN_Zeiss_7000	A_1_1_PTEN_Zeiss_7000.jpg	Harvard Dataverse	doi:10.7910/DVN/RRKMHC	http://dx.doi.org/10.7910/DVN/RRKMHC	benign prostatic hyperplasia
5	PTEN DISH analysis	TMA core image extraction	Carl Zeiss Axio Scan.Z1 scanner	7000 x 7000	pixel			0.11	micron pixel	UO	UO:0000241	A_7_1_PTEN_Zeiss_7000	A_7_1_PTEN_Zeiss_7000.jpg	Harvard Dataverse	doi:10.7910/DVN/RRKMHC	http://dx.doi.org/10.7910/DVN/RRKMHC	benign prostatic hyperplasia
6	PTEN DISH analysis	TMA core image extraction	Carl Zeiss Axio Scan.Z1 scanner	7000 x 7000	pixel			0.11	micron pixel	UO	UO:0000241	A_8_1_PTEN_Zeiss_7000	A_8_1_PTEN_Zeiss_7000.jpg	Harvard Dataverse	doi:10.7910/DVN/RRKMHC	http://dx.doi.org/10.7910/DVN/RRKMHC	benign prostatic hyperplasia
8	PTEN DISH analysis	TMA core image extraction	Carl Zeiss Axio Scan.Z1 scanner	7000 x 7000	pixel			0.11	micron pixel	UO	UO:0000241	A_2_2_PTEN_Zeiss_7000	A_2_2_PTEN_Zeiss_7000.jpg	Harvard Dataverse	doi:10.7910/DVN/RRKMHC	http://dx.doi.org/10.7910/DVN/RRKMHC	benign prostatic hyperplasia
10	PTEN DISH analysis	TMA core image extraction	Carl Zeiss Axio Scan.Z1 scanner	7000 x 7000	pixel			0.11	micron pixel	UO	UO:0000241	A_4_2_PTEN_Zeiss_7000	A_4_2_PTEN_Zeiss_7000.jpg	Harvard Dataverse	doi:10.7910/DVN/RRKMHC	http://dx.doi.org/10.7910/DVN/RRKMHC	benign prostatic hyperplasia
11	PTEN DISH analysis	TMA core image extraction	Carl Zeiss Axio Scan.Z1 scanner	7000 x 7000	pixel			0.11	micron pixel	UO	UO:0000241	A_5_2_PTEN_Zeiss_7000	A_5_2_PTEN_Zeiss_7000.jpg	Harvard Dataverse	doi:10.7910/DVN/RRKMHC	http://dx.doi.org/10.7910/DVN/RRKMHC	benign prostatic hyperplasia
12	PTEN DISH analysis	TMA core image extraction	Carl Zeiss Axio Scan.Z1 scanner	7000 x 7000	pixel			0.11	micron pixel	UO	UO:0000241	A_6_2_PTEN_Zeiss_7000	A_6_2_PTEN_Zeiss_7000.jpg	Harvard Dataverse	doi:10.7910/DVN/RRKMHC	http://dx.doi.org/10.7910/DVN/RRKMHC	benign prostatic hyperplasia
13	PTEN DISH analysis	TMA core image extraction	Carl Zeiss Axio Scan.Z1 scanner	7000 x 7000	pixel			0.11	micron pixel	UO	UO:0000241	A_7_2_PTEN_Zeiss_7000	A_7_2_PTEN_Zeiss_7000.jpg	Harvard Dataverse	doi:10.7910/DVN/RRKMHC	http://dx.doi.org/10.7910/DVN/RRKMHC	benign prostatic hyperplasia
16	PTEN DISH analysis	TMA core image extraction	Carl Zeiss Axio Scan.Z1 scanner	7000 x 7000	pixel			0.11	micron pixel	UO	UO:0000241	A_2_3_PTEN_Zeiss_7000	A_2_3_PTEN_Zeiss_7000.jpg	Harvard Dataverse	doi:10.7910/DVN/RRKMHC	http://dx.doi.org/10.7910/DVN/RRKMHC	benign prostatic hyperplasia
17	PTEN DISH analysis	TMA core image extraction	Carl Zeiss Axio Scan.Z1 scanner	7000 x 7000	pixel			0.11	micron pixel	UO	UO:0000241	A_3_3_PTEN_Zeiss_7000	A_3_3_PTEN_Zeiss_7000.jpg	Harvard Dataverse	doi:10.7910/DVN/RRKMHC	http://dx.doi.org/10.7910/DVN/RRKMHC	benign prostatic hyperplasia
19	PTEN DISH analysis	TMA core image extraction	Carl Zeiss Axio Scan.Z1 scanner	7000 x 7000	pixel			0.11	micron pixel	UO	UO:0000241	A_5_3_PTEN_Zeiss_7000	A_5_3_PTEN_Zeiss_7000.jpg	Harvard Dataverse	doi:10.7910/DVN/RRKMHC	http://dx.doi.org/10.7910/DVN/RRKMHC	benign prostatic hyperplasia
24	PTEN DISH analysis	TMA core image extraction	Carl Zeiss Axio Scan.Z1 scanner	7000 x 7000	pixel			0.11	micron pixel	UO	UO:0000241	A_2_4_PTEN_Zeiss_7000	A_2_4_PTEN_Zeiss_7000.jpg	Harvard Dataverse	doi:10.7910/DVN/RRKMHC	http://dx.doi.org/10.7910/DVN/RRKMHC	benign prostatic hyperplasia
25	PTEN DISH analysis	TMA core image extraction	Carl Zeiss Axio Scan.Z1 scanner	7000 x 7000	pixel			0.11	micron pixel	UO	UO:0000241	A_3_4_PTEN_Zeiss_7000	A_3_4_PTEN_Zeiss_7000.jpg	Harvard Dataverse	doi:10.7910/DVN/RRKMHC	http://dx.doi.org/10.7910/DVN/RRKMHC	benign prostatic hyperplasia
26	PTEN DISH analysis	TMA core image extraction	Carl Zeiss Axio Scan.Z1 scanner	7000 x 7000	pixel			0.11	micron pixel	UO	UO:0000241	A_4_4_PTEN_Zeiss_7000	A_4_4_PTEN_Zeiss_7000.jpg	Harvard Dataverse	doi:10.7910/DVN/RRKMHC	http://dx.doi.org/10.7910/DVN/RRKMHC	benign prostatic hyperplasia
27	PTEN DISH analysis	TMA core image extraction	Carl Zeiss Axio Scan.Z1 scanner	7000 x 7000	pixel			0.11	micron pixel	UO	UO:0000241	A_5_4_PTEN_Zeiss_7000	A_5_4_PTEN_Zeiss_7000.jpg	Harvard Dataverse	doi:10.7910/DVN/RRKMHC	http://dx.doi.org/10.7910/DVN/RRKMHC	benign prostatic hyperplasia
29	PTEN DISH analysis	TMA core image extraction	Carl Zeiss Axio Scan.Z1 scanner	7000 x 7000	pixel			0.11	micron pixel	UO	UO:0000241	A_8_4_PTEN_Zeiss_7000	A_8_4_PTEN_Zeiss_7000.jpg	Harvard Dataverse	doi:10.7910/DVN/RRKMHC	http://dx.doi.org/10.7910/DVN/RRKMHC	benign prostatic hyperplasia
30	PTEN DISH analysis	TMA core image extraction	Carl Zeiss Axio Scan.Z1 scanner	7000 x 7000	pixel			0.11	micron pixel	UO	UO:0000241	A_6_6_PTEN_Zeiss_7000	A_6_6_PTEN_Zeiss_7000.jpg	Harvard Dataverse	doi:10.7910/DVN/RRKMHC	http://dx.doi.org/10.7910/DVN/RRKMHC	radical prostatectomy
35	PTEN DISH analysis	TMA core image extraction	Carl Zeiss Axio Scan.Z1 scanner	7000 x 7000	pixel			0.11	micron pixel	UO	UO:0000241	A_3_7_PTEN_Zeiss_7000	A_3_7_PTEN_Zeiss_7000.jpg	Harvard Dataverse	doi:10.7910/DVN/RRKMHC	http://dx.doi.org/10.7910/DVN/RRKMHC	radical prostatectomy
38	PTEN DISH analysis	TMA core image extraction	Carl Zeiss Axio Scan.Z1 scanner	7000 x 7000	pixel			0.11	micron pixel	UO	UO:0000241	A_6_7_PTEN_Zeiss_7000	A_6_7_PTEN_Zeiss_7000.jpg	Harvard Dataverse	doi:10.7910/DVN/RRKMHC	http://dx.doi.org/10.7910/DVN/RRKMHC	radical prostatectomy
39	PTEN DISH analysis	TMA core image extraction	Carl Zeiss Axio Scan.Z1 scanner	7000 x 7000	pixel			0.11	micron pixel	UO	UO:0000241	A_7_7_PTEN_Zeiss_7000	A_7_7_PTEN_Zeiss_7000.jpg	Harvard Dataverse	doi:10.7910/DVN/RRKMHC	http://dx.doi.org/10.7910/DVN/RRKMHC	radical prostatectomy
40	PTEN DISH analysis	TMA core image extraction	Carl Zeiss Axio Scan.Z1 scanner	7000 x 7000	pixel			0.11	micron pixel	UO	UO:0000241	A_8_7_PTEN_Zeiss_7000	A_8_7_PTEN_Zeiss_7000.jpg	Harvard Dataverse	doi:10.7910/DVN/RRKMHC	http://dx.doi.org/10.7910/DVN/RRKMHC	radical prostatectomy
42	PTEN DISH analysis	TMA core image extraction	Carl Zeiss Axio Scan.Z1 scanner	7000 x 7000	pixel			0.11	micron pixel	UO	UO:0000241	A_2_8_PTEN_Zeiss_7000	A_2_8_PTEN_Zeiss_7000.jpg	Harvard Dataverse	doi:10.7910/DVN/RRKMHC	http://dx.doi.org/10.7910/DVN/RRKMHC	radical prostatectomy
44	PTEN DISH analysis	TMA core image extraction	Carl Zeiss Axio Scan.Z1 scanner	7000 x 7000	pixel			0.11	micron pixel	UO	UO:0000241	A_4_8_PTEN_Zeiss_7000	A_4_8_PTEN_Zeiss_7000.jpg	Harvard Dataverse	doi:10.7910/DVN/RRKMHC	http://dx.doi.org/10.7910/DVN/RRKMHC	radical prostatectomy
45	PTEN DISH analysis	TMA core image extraction	Carl Zeiss Axio Scan.Z1 scanner	7000 x 7000	pixel			0.11	micron pixel	UO	UO:0000241	A_6_8_PTEN_Zeiss_7000	A_6_8_PTEN_Zeiss_7000.jpg	Harvard Dataverse	doi:10.7910/DVN/RRKMHC	http://dx.doi.org/10.7910/DVN/RRKMHC	radical prostatectomy
46	PTEN DISH analysis	TMA core image extraction	Carl Zeiss Axio Scan.Z1 scanner	7000 x 7000	pixel			0.11	micron pixel	UO	UO:0000241	A_7_8_PTEN_Zeiss_7000	A_7_8_PTEN_Zeiss_7000.jpg	Harvard Dataverse	doi:10.7910/DVN/RRKMHC	http://dx.doi.org/10.7910/DVN/RRKMHC	radical prostatectomy
49	PTEN DISH analysis	TMA core image extraction	Carl Zeiss Axio Scan.Z1 scanner	7000 x 7000	pixel			0.11	micron pixel	UO	UO:0000241	A_2_9_PTEN_Zeiss_7000	A_2_9_PTEN_Zeiss_7000.jpg	Harvard Dataverse	doi:10.7910/DVN/RRKMHC	http://dx.doi.org/10.7910/DVN/RRKMHC	radical prostatectomy
50	PTEN DISH analysis	TMA core image extraction	Carl Zeiss Axio Scan.Z1 scanner	7000 x 7000	pixel			0.11	micron pixel	UO	UO:0000241	A_3_9_PTEN_Zeiss_7000	A_3_9_PTEN_Zeiss_7000.jpg	Harvard Dataverse	doi:10.7910/DVN/RRKMHC	http://dx.doi.org/10.7910/DVN/RRKMHC	radical prostatectomy
51	PTEN DISH analysis	TMA core image extraction	Carl Zeiss Axio Scan.Z1 scanner	7000 x 7000	pixel			0.11	micron pixel	UO	UO:0000241	A_4_9_PTEN_Zeiss_7000	A_4_9_PTEN_Zeiss_7000.jpg	Harvard Dataverse	doi:10.7910/DVN/RRKMHC	http://dx.doi.org/10.7910/DVN/RRKMHC	radical prostatectomy
52	PTEN DISH analysis	TMA core image extraction	Carl Zeiss Axio Scan.Z1 scanner	7000 x 7000	pixel			0.11	micron pixel	UO	UO:0000241	A_5_9_PTEN_Zeiss_7000	A_5_9_PTEN_Zeiss_7000.jpg	Harvard Dataverse	doi:10.7910/DVN/RRKMHC	http://dx.doi.org/10.7910/DVN/RRKMHC	radical prostatectomy
53	PTEN DISH analysis	TMA core image extraction	Carl Zeiss Axio Scan.Z1 scanner	7000 x 7000	pixel			0.11	micron pixel	UO	UO:0000241	A_6_9_PTEN_Zeiss_7000	A_6_9_PTEN_Zeiss_7000.jpg	Harvard Dataverse	doi:10.7910/DVN/RRKMHC	http://dx.doi.org/10.7910/DVN/RRKMHC	radical prostatectomy
55	PTEN DISH analysis	TMA core image extraction	Carl Zeiss Axio Scan.Z1 scanner	7000 x 7000	pixel			0.11	micron pixel	UO	UO:0000241	A_8_9_PTEN_Zeiss_7000	A_8_9_PTEN_Zeiss_7000.jpg	Harvard Dataverse	doi:10.7910/DVN/RRKMHC	http://dx.doi.org/10.7910/DVN/RRKMHC	radical prostatectomy
60	PTEN DISH analysis	TMA core image extraction	Carl Zeiss Axio Scan.Z1 scanner	7000 x 7000	pixel			0.11	micron pixel	UO	UO:0000241	A_5_10_PTEN_Zeiss_7000	A_5_10_PTEN_Zeiss_7000.jpg	Harvard Dataverse	doi:10.7910/DVN/RRKMHC	http://dx.doi.org/10.7910/DVN/RRKMHC	radical prostatectomy
62	PTEN DISH analysis	TMA core image extraction	Carl Zeiss Axio Scan.Z1 scanner	7000 x 7000	pixel			0.11	micron pixel	UO	UO:0000241	A_7_10_PTEN_Zeiss_7000	A_7_10_PTEN_Zeiss_7000.jpg	Harvard Dataverse	doi:10.7910/DVN/RRKMHC	http://dx.doi.org/10.7910/DVN/RRKMHC	radical prostatectomy
64	PTEN DISH analysis	TMA core image extraction	Carl Zeiss Axio Scan.Z1 scanner	7000 x 7000	pixel			0.11	micron pixel	UO	UO:0000241	A_1_11_PTEN_Zeiss_7000	A_1_11_PTEN_Zeiss_7000.jpg	Harvard Dataverse	doi:10.7910/DVN/RRKMHC	http://dx.doi.org/10.7910/DVN/RRKMHC	radical prostatectomy
67	PTEN DISH analysis	TMA core image extraction	Carl Zeiss Axio Scan.Z1 scanner	7000 x 7000	pixel			0.11	micron pixel	UO	UO:0000241	A_4_11_PTEN_Zeiss_7000	A_4_11_PTEN_Zeiss_7000.jpg	Harvard Dataverse	doi:10.7910/DVN/RRKMHC	http://dx.doi.org/10.7910/DVN/RRKMHC	radical prostatectomy
69	PTEN DISH analysis	TMA core image extraction	Carl Zeiss Axio Scan.Z1 scanner	7000 x 7000	pixel			0.11	micron pixel	UO	UO:0000241	A_6_11_PTEN_Zeiss_7000	A_6_11_PTEN_Zeiss_7000.jpg	Harvard Dataverse	doi:10.7910/DVN/RRKMHC	http://dx.doi.org/10.7910/DVN/RRKMHC	radical prostatectomy
73	PTEN DISH analysis	TMA core image extraction	Carl Zeiss Axio Scan.Z1 scanner	7000 x 7000	pixel			0.11	micron pixel	UO	UO:0000241	A_2_12_PTEN_Zeiss_7000	A_2_12_PTEN_Zeiss_7000.jpg	Harvard Dataverse	doi:10.7910/DVN/RRKMHC	http://dx.doi.org/10.7910/DVN/RRKMHC	radical prostatectomy
74	PTEN DISH analysis	TMA core image extraction	Carl Zeiss Axio Scan.Z1 scanner	7000 x 7000	pixel			0.11	micron pixel	UO	UO:0000241	A_3_12_PTEN_Zeiss_7000	A_3_12_PTEN_Zeiss_7000.jpg	Harvard Dataverse	doi:10.7910/DVN/RRKMHC	http://dx.doi.org/10.7910/DVN/RRKMHC	radical prostatectomy
75	PTEN DISH analysis	TMA core image extraction	Carl Zeiss Axio Scan.Z1 scanner	7000 x 7000	pixel			0.11	micron pixel	UO	UO:0000241	A_4_12_PTEN_Zeiss_7000	A_4_12_PTEN_Zeiss_7000.jpg	Harvard Dataverse	doi:10.7910/DVN/RRKMHC	http://dx.doi.org/10.7910/DVN/RRKMHC	radical prostatectomy
79	PTEN DISH analysis	TMA core image extraction	Carl Zeiss Axio Scan.Z1 scanner	7000 x 7000	pixel			0.11	micron pixel	UO	UO:0000241	A_8_12_PTEN_Zeiss_7000	A_8_12_PTEN_Zeiss_7000.jpg	Harvard Dataverse	doi:10.7910/DVN/RRKMHC	http://dx.doi.org/10.7910/DVN/RRKMHC	radical prostatectomy
80	PTEN DISH analysis	TMA core image extraction	Carl Zeiss Axio Scan.Z1 scanner	7000 x 7000	pixel			0.11	micron pixel	UO	UO:0000241	A_1_13_PTEN_Zeiss_7000	A_1_13_PTEN_Zeiss_7000.jpg	Harvard Dataverse	doi:10.7910/DVN/RRKMHC	http://dx.doi.org/10.7910/DVN/RRKMHC	radical prostatectomy
83	PTEN DISH analysis	TMA core image extraction	Carl Zeiss Axio Scan.Z1 scanner	7000 x 7000	pixel			0.11	micron pixel	UO	UO:0000241	A_4_13_PTEN_Zeiss_7000	A_4_13_PTEN_Zeiss_7000.jpg	Harvard Dataverse	doi:10.7910/DVN/RRKMHC	http://dx.doi.org/10.7910/DVN/RRKMHC	radical prostatectomy
85	PTEN DISH analysis	TMA core image extraction	Carl Zeiss Axio Scan.Z1 scanner	7000 x 7000	pixel			0.11	micron pixel	UO	UO:0000241	A_6_13_PTEN_Zeiss_7000	A_6_13_PTEN_Zeiss_7000.jpg	Harvard Dataverse	doi:10.7910/DVN/RRKMHC	http://dx.doi.org/10.7910/DVN/RRKMHC	radical prostatectomy
87	PTEN DISH analysis	TMA core image extraction	Carl Zeiss Axio Scan.Z1 scanner	7000 x 7000	pixel			0.11	micron pixel	UO	UO:0000241	B_1_1_PTEN_Zeiss_7000	B_1_1_PTEN_Zeiss_7000.jpg	Harvard Dataverse	doi:10.7910/DVN/RRKMHC	http://dx.doi.org/10.7910/DVN/RRKMHC	radical prostatectomy
88	PTEN DISH analysis	TMA core image extraction	Carl Zeiss Axio Scan.Z1 scanner	7000 x 7000	pixel			0.11	micron pixel	UO	UO:0000241	B_2_1_PTEN_Zeiss_7000	B_2_1_PTEN_Zeiss_7000.jpg	Harvard Dataverse	doi:10.7910/DVN/RRKMHC	http://dx.doi.org/10.7910/DVN/RRKMHC	radical prostatectomy
92	PTEN DISH analysis	TMA core image extraction	Carl Zeiss Axio Scan.Z1 scanner	7000 x 7000	pixel			0.11	micron pixel	UO	UO:0000241	B_7_1_PTEN_Zeiss_7000	B_7_1_PTEN_Zeiss_7000.jpg	Harvard Dataverse	doi:10.7910/DVN/RRKMHC	http://dx.doi.org/10.7910/DVN/RRKMHC	radical prostatectomy
93	PTEN DISH analysis	TMA core image extraction	Carl Zeiss Axio Scan.Z1 scanner	7000 x 7000	pixel			0.11	micron pixel	UO	UO:0000241	B_8_1_PTEN_Zeiss_7000	B_8_1_PTEN_Zeiss_7000.jpg	Harvard Dataverse	doi:10.7910/DVN/RRKMHC	http://dx.doi.org/10.7910/DVN/RRKMHC	radical prostatectomy
95	PTEN DISH analysis	TMA core image extraction	Carl Zeiss Axio Scan.Z1 scanner	7000 x 7000	pixel			0.11	micron pixel	UO	UO:0000241	B_2_2_PTEN_Zeiss_7000	B_2_2_PTEN_Zeiss_7000.jpg	Harvard Dataverse	doi:10.7910/DVN/RRKMHC	http://dx.doi.org/10.7910/DVN/RRKMHC	radical prostatectomy
96	PTEN DISH analysis	TMA core image extraction	Carl Zeiss Axio Scan.Z1 scanner	7000 x 7000	pixel			0.11	micron pixel	UO	UO:0000241	B_3_2_PTEN_Zeiss_7000	B_3_2_PTEN_Zeiss_7000.jpg	Harvard Dataverse	doi:10.7910/DVN/RRKMHC	http://dx.doi.org/10.7910/DVN/RRKMHC	radical prostatectomy
98	PTEN DISH analysis	TMA core image extraction	Carl Zeiss Axio Scan.Z1 scanner	7000 x 7000	pixel			0.11	micron pixel	UO	UO:0000241	B_5_2_PTEN_Zeiss_7000	B_5_2_PTEN_Zeiss_7000.jpg	Harvard Dataverse	doi:10.7910/DVN/RRKMHC	http://dx.doi.org/10.7910/DVN/RRKMHC	radical prostatectomy
100	PTEN DISH analysis	TMA core image extraction	Carl Zeiss Axio Scan.Z1 scanner	7000 x 7000	pixel			0.11	micron pixel	UO	UO:0000241	B_7_2_PTEN_Zeiss_7000	B_7_2_PTEN_Zeiss_7000.jpg	Harvard Dataverse	doi:10.7910/DVN/RRKMHC	http://dx.doi.org/10.7910/DVN/RRKMHC	radical prostatectomy
104	PTEN DISH analysis	TMA core image extraction	Carl Zeiss Axio Scan.Z1 scanner	7000 x 7000	pixel			0.11	micron pixel	UO	UO:0000241	B_3_3_PTEN_Zeiss_7000	B_3_3_PTEN_Zeiss_7000.jpg	Harvard Dataverse	doi:10.7910/DVN/RRKMHC	http://dx.doi.org/10.7910/DVN/RRKMHC	radical prostatectomy
106	PTEN DISH analysis	TMA core image extraction	Carl Zeiss Axio Scan.Z1 scanner	7000 x 7000	pixel			0.11	micron pixel	UO	UO:0000241	B_5_3_PTEN_Zeiss_7000	B_5_3_PTEN_Zeiss_7000.jpg	Harvard Dataverse	doi:10.7910/DVN/RRKMHC	http://dx.doi.org/10.7910/DVN/RRKMHC	radical prostatectomy
107	PTEN DISH analysis	TMA core image extraction	Carl Zeiss Axio Scan.Z1 scanner	7000 x 7000	pixel			0.11	micron pixel	UO	UO:0000241	B_6_3_PTEN_Zeiss_7000	B_6_3_PTEN_Zeiss_7000.jpg	Harvard Dataverse	doi:10.7910/DVN/RRKMHC	http://dx.doi.org/10.7910/DVN/RRKMHC	radical prostatectomy
108	PTEN DISH analysis	TMA core image extraction	Carl Zeiss Axio Scan.Z1 scanner	7000 x 7000	pixel			0.11	micron pixel	UO	UO:0000241	B_7_3_PTEN_Zeiss_7000	B_7_3_PTEN_Zeiss_7000.jpg	Harvard Dataverse	doi:10.7910/DVN/RRKMHC	http://dx.doi.org/10.7910/DVN/RRKMHC	castration resistant prostate cancer
110	PTEN DISH analysis	TMA core image extraction	Carl Zeiss Axio Scan.Z1 scanner	7000 x 7000	pixel			0.11	micron pixel	UO	UO:0000241	B_1_4_PTEN_Zeiss_7000	B_1_4_PTEN_Zeiss_7000.jpg	Harvard Dataverse	doi:10.7910/DVN/RRKMHC	http://dx.doi.org/10.7910/DVN/RRKMHC	castration resistant prostate cancer
111	PTEN DISH analysis	TMA core image extraction	Carl Zeiss Axio Scan.Z1 scanner	7000 x 7000	pixel			0.11	micron pixel	UO	UO:0000241	B_2_4_PTEN_Zeiss_7000	B_2_4_PTEN_Zeiss_7000.jpg	Harvard Dataverse	doi:10.7910/DVN/RRKMHC	http://dx.doi.org/10.7910/DVN/RRKMHC	castration resistant prostate cancer
115	PTEN DISH analysis	TMA core image extraction	Carl Zeiss Axio Scan.Z1 scanner	7000 x 7000	pixel			0.11	micron pixel	UO	UO:0000241	B_7_4_PTEN_Zeiss_7000	B_7_4_PTEN_Zeiss_7000.jpg	Harvard Dataverse	doi:10.7910/DVN/RRKMHC	http://dx.doi.org/10.7910/DVN/RRKMHC	castration resistant prostate cancer
116	PTEN DISH analysis	TMA core image extraction	Carl Zeiss Axio Scan.Z1 scanner	7000 x 7000	pixel			0.11	micron pixel	UO	UO:0000241	B_8_4_PTEN_Zeiss_7000	B_8_4_PTEN_Zeiss_7000.jpg	Harvard Dataverse	doi:10.7910/DVN/RRKMHC	http://dx.doi.org/10.7910/DVN/RRKMHC	castration resistant prostate cancer
121	PTEN DISH analysis	TMA core image extraction	Carl Zeiss Axio Scan.Z1 scanner	7000 x 7000	pixel			0.11	micron pixel	UO	UO:0000241	B_5_5_PTEN_Zeiss_7000	B_5_5_PTEN_Zeiss_7000.jpg	Harvard Dataverse	doi:10.7910/DVN/RRKMHC	http://dx.doi.org/10.7910/DVN/RRKMHC	castration resistant prostate cancer
126	PTEN DISH analysis	TMA core image extraction	Carl Zeiss Axio Scan.Z1 scanner	7000 x 7000	pixel			0.11	micron pixel	UO	UO:0000241	B_2_6_PTEN_Zeiss_7000	B_2_6_PTEN_Zeiss_7000.jpg	Harvard Dataverse	doi:10.7910/DVN/RRKMHC	http://dx.doi.org/10.7910/DVN/RRKMHC	castration resistant prostate cancer
132	PTEN DISH analysis	TMA core image extraction	Carl Zeiss Axio Scan.Z1 scanner	7000 x 7000	pixel			0.11	micron pixel	UO	UO:0000241	B_8_6_PTEN_Zeiss_7000	B_8_6_PTEN_Zeiss_7000.jpg	Harvard Dataverse	doi:10.7910/DVN/RRKMHC	http://dx.doi.org/10.7910/DVN/RRKMHC	castration resistant prostate cancer
133	PTEN DISH analysis	TMA core image extraction	Carl Zeiss Axio Scan.Z1 scanner	7000 x 7000	pixel			0.11	micron pixel	UO	UO:0000241	B_1_7_PTEN_Zeiss_7000	B_1_7_PTEN_Zeiss_7000.jpg	Harvard Dataverse	doi:10.7910/DVN/RRKMHC	http://dx.doi.org/10.7910/DVN/RRKMHC	castration resistant prostate cancer
134	PTEN DISH analysis	TMA core image extraction	Carl Zeiss Axio Scan.Z1 scanner	7000 x 7000	pixel			0.11	micron pixel	UO	UO:0000241	B_2_7_PTEN_Zeiss_7000	B_2_7_PTEN_Zeiss_7000.jpg	Harvard Dataverse	doi:10.7910/DVN/RRKMHC	http://dx.doi.org/10.7910/DVN/RRKMHC	castration resistant prostate cancer
141	PTEN DISH analysis	TMA core image extraction	Carl Zeiss Axio Scan.Z1 scanner	7000 x 7000	pixel			0.11	micron pixel	UO	UO:0000241	B_2_8_PTEN_Zeiss_7000	B_2_8_PTEN_Zeiss_7000.jpg	Harvard Dataverse	doi:10.7910/DVN/RRKMHC	http://dx.doi.org/10.7910/DVN/RRKMHC	lymph node metastasis
142	PTEN DISH analysis	TMA core image extraction	Carl Zeiss Axio Scan.Z1 scanner	7000 x 7000	pixel			0.11	micron pixel	UO	UO:0000241	B_3_8_PTEN_Zeiss_7000	B_3_8_PTEN_Zeiss_7000.jpg	Harvard Dataverse	doi:10.7910/DVN/RRKMHC	http://dx.doi.org/10.7910/DVN/RRKMHC	lymph node metastasis
147	PTEN DISH analysis	TMA core image extraction	Carl Zeiss Axio Scan.Z1 scanner	7000 x 7000	pixel			0.11	micron pixel	UO	UO:0000241	B_8_8_PTEN_Zeiss_7000	B_8_8_PTEN_Zeiss_7000.jpg	Harvard Dataverse	doi:10.7910/DVN/RRKMHC	http://dx.doi.org/10.7910/DVN/RRKMHC	lymph node metastasis
148	PTEN DISH analysis	TMA core image extraction	Carl Zeiss Axio Scan.Z1 scanner	7000 x 7000	pixel			0.11	micron pixel	UO	UO:0000241	B_1_9_PTEN_Zeiss_7000	B_1_9_PTEN_Zeiss_7000.jpg	Harvard Dataverse	doi:10.7910/DVN/RRKMHC	http://dx.doi.org/10.7910/DVN/RRKMHC	lymph node metastasis
149	PTEN DISH analysis	TMA core image extraction	Carl Zeiss Axio Scan.Z1 scanner	7000 x 7000	pixel			0.11	micron pixel	UO	UO:0000241	B_2_9_PTEN_Zeiss_7000	B_2_9_PTEN_Zeiss_7000.jpg	Harvard Dataverse	doi:10.7910/DVN/RRKMHC	http://dx.doi.org/10.7910/DVN/RRKMHC	lymph node metastasis
152	PTEN DISH analysis	TMA core image extraction	Carl Zeiss Axio Scan.Z1 scanner	7000 x 7000	pixel			0.11	micron pixel	UO	UO:0000241	B_5_9_PTEN_Zeiss_7000	B_5_9_PTEN_Zeiss_7000.jpg	Harvard Dataverse	doi:10.7910/DVN/RRKMHC	http://dx.doi.org/10.7910/DVN/RRKMHC	lymph node metastasis
156	PTEN DISH analysis	TMA core image extraction	Carl Zeiss Axio Scan.Z1 scanner	7000 x 7000	pixel			0.11	micron pixel	UO	UO:0000241	B_1_12_PTEN_Zeiss_7000	B_1_12_PTEN_Zeiss_7000.jpg	Harvard Dataverse	doi:10.7910/DVN/RRKMHC	http://dx.doi.org/10.7910/DVN/RRKMHC	distant metastasis
1	PTEN DISH analysis	TMA core image extraction	Hamamatsu C9600 NanoZoomer 2.0-HT Digital slide scanner	3100 x 3100	pixel			0.23	micron pixel	UO	UO:0000241	A_1_1_PTEN_Hamamatsu	A_1_1_PTEN_Hamamatsu.jpg	Harvard Dataverse	doi:10.7910/DVN/4WEMEQ	http://dx.doi.org/10.7910/DVN/4WEMEQ	benign prostatic hyperplasia
5	PTEN DISH analysis	TMA core image extraction	Hamamatsu C9600 NanoZoomer 2.0-HT Digital slide scanner	3100 x 3100	pixel			0.23	micron pixel	UO	UO:0000241	A_7_1_PTEN_Hamamatsu	A_7_1_PTEN_Hamamatsu.jpg	Harvard Dataverse	doi:10.7910/DVN/4WEMEQ	http://dx.doi.org/10.7910/DVN/4WEMEQ	benign prostatic hyperplasia
6	PTEN DISH analysis	TMA core image extraction	Hamamatsu C9600 NanoZoomer 2.0-HT Digital slide scanner	3100 x 3100	pixel			0.23	micron pixel	UO	UO:0000241	A_8_1_PTEN_Hamamatsu	A_8_1_PTEN_Hamamatsu.jpg	Harvard Dataverse	doi:10.7910/DVN/4WEMEQ	http://dx.doi.org/10.7910/DVN/4WEMEQ	benign prostatic hyperplasia
8	PTEN DISH analysis	TMA core image extraction	Hamamatsu C9600 NanoZoomer 2.0-HT Digital slide scanner	3100 x 3100	pixel			0.23	micron pixel	UO	UO:0000241	A_2_2_PTEN_Hamamatsu	A_2_2_PTEN_Hamamatsu.jpg	Harvard Dataverse	doi:10.7910/DVN/4WEMEQ	http://dx.doi.org/10.7910/DVN/4WEMEQ	benign prostatic hyperplasia
10	PTEN DISH analysis	TMA core image extraction	Hamamatsu C9600 NanoZoomer 2.0-HT Digital slide scanner	3100 x 3100	pixel			0.23	micron pixel	UO	UO:0000241	A_4_2_PTEN_Hamamatsu	A_4_2_PTEN_Hamamatsu.jpg	Harvard Dataverse	doi:10.7910/DVN/4WEMEQ	http://dx.doi.org/10.7910/DVN/4WEMEQ	benign prostatic hyperplasia
11	PTEN DISH analysis	TMA core image extraction	Hamamatsu C9600 NanoZoomer 2.0-HT Digital slide scanner	3100 x 3100	pixel			0.23	micron pixel	UO	UO:0000241	A_5_2_PTEN_Hamamatsu	A_5_2_PTEN_Hamamatsu.jpg	Harvard Dataverse	doi:10.7910/DVN/4WEMEQ	http://dx.doi.org/10.7910/DVN/4WEMEQ	benign prostatic hyperplasia
12	PTEN DISH analysis	TMA core image extraction	Hamamatsu C9600 NanoZoomer 2.0-HT Digital slide scanner	3100 x 3100	pixel			0.23	micron pixel	UO	UO:0000241	A_6_2_PTEN_Hamamatsu	A_6_2_PTEN_Hamamatsu.jpg	Harvard Dataverse	doi:10.7910/DVN/4WEMEQ	http://dx.doi.org/10.7910/DVN/4WEMEQ	benign prostatic hyperplasia
13	PTEN DISH analysis	TMA core image extraction	Hamamatsu C9600 NanoZoomer 2.0-HT Digital slide scanner	3100 x 3100	pixel			0.23	micron pixel	UO	UO:0000241	A_7_2_PTEN_Hamamatsu	A_7_2_PTEN_Hamamatsu.jpg	Harvard Dataverse	doi:10.7910/DVN/4WEMEQ	http://dx.doi.org/10.7910/DVN/4WEMEQ	benign prostatic hyperplasia
16	PTEN DISH analysis	TMA core image extraction	Hamamatsu C9600 NanoZoomer 2.0-HT Digital slide scanner	3100 x 3100	pixel			0.23	micron pixel	UO	UO:0000241	A_2_3_PTEN_Hamamatsu	A_2_3_PTEN_Hamamatsu.jpg	Harvard Dataverse	doi:10.7910/DVN/4WEMEQ	http://dx.doi.org/10.7910/DVN/4WEMEQ	benign prostatic hyperplasia
17	PTEN DISH analysis	TMA core image extraction	Hamamatsu C9600 NanoZoomer 2.0-HT Digital slide scanner	3100 x 3100	pixel			0.23	micron pixel	UO	UO:0000241	A_3_3_PTEN_Hamamatsu	A_3_3_PTEN_Hamamatsu.jpg	Harvard Dataverse	doi:10.7910/DVN/4WEMEQ	http://dx.doi.org/10.7910/DVN/4WEMEQ	benign prostatic hyperplasia
19	PTEN DISH analysis	TMA core image extraction	Hamamatsu C9600 NanoZoomer 2.0-HT Digital slide scanner	3100 x 3100	pixel			0.23	micron pixel	UO	UO:0000241	A_5_3_PTEN_Hamamatsu	A_5_3_PTEN_Hamamatsu.jpg	Harvard Dataverse	doi:10.7910/DVN/4WEMEQ	http://dx.doi.org/10.7910/DVN/4WEMEQ	benign prostatic hyperplasia
24	PTEN DISH analysis	TMA core image extraction	Hamamatsu C9600 NanoZoomer 2.0-HT Digital slide scanner	3100 x 3100	pixel			0.23	micron pixel	UO	UO:0000241	A_2_4_PTEN_Hamamatsu	A_2_4_PTEN_Hamamatsu.jpg	Harvard Dataverse	doi:10.7910/DVN/4WEMEQ	http://dx.doi.org/10.7910/DVN/4WEMEQ	benign prostatic hyperplasia
25	PTEN DISH analysis	TMA core image extraction	Hamamatsu C9600 NanoZoomer 2.0-HT Digital slide scanner	3100 x 3100	pixel			0.23	micron pixel	UO	UO:0000241	A_3_4_PTEN_Hamamatsu	A_3_4_PTEN_Hamamatsu.jpg	Harvard Dataverse	doi:10.7910/DVN/4WEMEQ	http://dx.doi.org/10.7910/DVN/4WEMEQ	benign prostatic hyperplasia
26	PTEN DISH analysis	TMA core image extraction	Hamamatsu C9600 NanoZoomer 2.0-HT Digital slide scanner	3100 x 3100	pixel			0.23	micron pixel	UO	UO:0000241	A_4_4_PTEN_Hamamatsu	A_4_4_PTEN_Hamamatsu.jpg	Harvard Dataverse	doi:10.7910/DVN/4WEMEQ	http://dx.doi.org/10.7910/DVN/4WEMEQ	benign prostatic hyperplasia
27	PTEN DISH analysis	TMA core image extraction	Hamamatsu C9600 NanoZoomer 2.0-HT Digital slide scanner	3100 x 3100	pixel			0.23	micron pixel	UO	UO:0000241	A_5_4_PTEN_Hamamatsu	A_5_4_PTEN_Hamamatsu.jpg	Harvard Dataverse	doi:10.7910/DVN/4WEMEQ	http://dx.doi.org/10.7910/DVN/4WEMEQ	benign prostatic hyperplasia
29	PTEN DISH analysis	TMA core image extraction	Hamamatsu C9600 NanoZoomer 2.0-HT Digital slide scanner	3100 x 3100	pixel			0.23	micron pixel	UO	UO:0000241	A_8_4_PTEN_Hamamatsu	A_8_4_PTEN_Hamamatsu.jpg	Harvard Dataverse	doi:10.7910/DVN/4WEMEQ	http://dx.doi.org/10.7910/DVN/4WEMEQ	benign prostatic hyperplasia
30	PTEN DISH analysis	TMA core image extraction	Hamamatsu C9600 NanoZoomer 2.0-HT Digital slide scanner	3100 x 3100	pixel			0.23	micron pixel	UO	UO:0000241	A_6_6_PTEN_Hamamatsu	A_6_6_PTEN_Hamamatsu.jpg	Harvard Dataverse	doi:10.7910/DVN/4WEMEQ	http://dx.doi.org/10.7910/DVN/4WEMEQ	radical prostatectomy
35	PTEN DISH analysis	TMA core image extraction	Hamamatsu C9600 NanoZoomer 2.0-HT Digital slide scanner	3100 x 3100	pixel			0.23	micron pixel	UO	UO:0000241	A_3_7_PTEN_Hamamatsu	A_3_7_PTEN_Hamamatsu.jpg	Harvard Dataverse	doi:10.7910/DVN/4WEMEQ	http://dx.doi.org/10.7910/DVN/4WEMEQ	radical prostatectomy
38	PTEN DISH analysis	TMA core image extraction	Hamamatsu C9600 NanoZoomer 2.0-HT Digital slide scanner	3100 x 3100	pixel			0.23	micron pixel	UO	UO:0000241	A_6_7_PTEN_Hamamatsu	A_6_7_PTEN_Hamamatsu.jpg	Harvard Dataverse	doi:10.7910/DVN/4WEMEQ	http://dx.doi.org/10.7910/DVN/4WEMEQ	radical prostatectomy
39	PTEN DISH analysis	TMA core image extraction	Hamamatsu C9600 NanoZoomer 2.0-HT Digital slide scanner	3100 x 3100	pixel			0.23	micron pixel	UO	UO:0000241	A_7_7_PTEN_Hamamatsu	A_7_7_PTEN_Hamamatsu.jpg	Harvard Dataverse	doi:10.7910/DVN/4WEMEQ	http://dx.doi.org/10.7910/DVN/4WEMEQ	radical prostatectomy
40	PTEN DISH analysis	TMA core image extraction	Hamamatsu C9600 NanoZoomer 2.0-HT Digital slide scanner	3100 x 3100	pixel			0.23	micron pixel	UO	UO:0000241	A_8_7_PTEN_Hamamatsu	A_8_7_PTEN_Hamamatsu.jpg	Harvard Dataverse	doi:10.7910/DVN/4WEMEQ	http://dx.doi.org/10.7910/DVN/4WEMEQ	radical prostatectomy
42	PTEN DISH analysis	TMA core image extraction	Hamamatsu C9600 NanoZoomer 2.0-HT Digital slide scanner	3100 x 3100	pixel			0.23	micron pixel	UO	UO:0000241	A_2_8_PTEN_Hamamatsu	A_2_8_PTEN_Hamamatsu.jpg	Harvard Dataverse	doi:10.7910/DVN/4WEMEQ	http://dx.doi.org/10.7910/DVN/4WEMEQ	radical prostatectomy
44	PTEN DISH analysis	TMA core image extraction	Hamamatsu C9600 NanoZoomer 2.0-HT Digital slide scanner	3100 x 3100	pixel			0.23	micron pixel	UO	UO:0000241	A_4_8_PTEN_Hamamatsu	A_4_8_PTEN_Hamamatsu.jpg	Harvard Dataverse	doi:10.7910/DVN/4WEMEQ	http://dx.doi.org/10.7910/DVN/4WEMEQ	radical prostatectomy
45	PTEN DISH analysis	TMA core image extraction	Hamamatsu C9600 NanoZoomer 2.0-HT Digital slide scanner	3100 x 3100	pixel			0.23	micron pixel	UO	UO:0000241	A_6_8_PTEN_Hamamatsu	A_6_8_PTEN_Hamamatsu.jpg	Harvard Dataverse	doi:10.7910/DVN/4WEMEQ	http://dx.doi.org/10.7910/DVN/4WEMEQ	radical prostatectomy
46	PTEN DISH analysis	TMA core image extraction	Hamamatsu C9600 NanoZoomer 2.0-HT Digital slide scanner	3100 x 3100	pixel			0.23	micron pixel	UO	UO:0000241	A_7_8_PTEN_Hamamatsu	A_7_8_PTEN_Hamamatsu.jpg	Harvard Dataverse	doi:10.7910/DVN/4WEMEQ	http://dx.doi.org/10.7910/DVN/4WEMEQ	radical prostatectomy
49	PTEN DISH analysis	TMA core image extraction	Hamamatsu C9600 NanoZoomer 2.0-HT Digital slide scanner	3100 x 3100	pixel			0.23	micron pixel	UO	UO:0000241	A_2_9_PTEN_Hamamatsu	A_2_9_PTEN_Hamamatsu.jpg	Harvard Dataverse	doi:10.7910/DVN/4WEMEQ	http://dx.doi.org/10.7910/DVN/4WEMEQ	radical prostatectomy
50	PTEN DISH analysis	TMA core image extraction	Hamamatsu C9600 NanoZoomer 2.0-HT Digital slide scanner	3100 x 3100	pixel			0.23	micron pixel	UO	UO:0000241	A_3_9_PTEN_Hamamatsu	A_3_9_PTEN_Hamamatsu.jpg	Harvard Dataverse	doi:10.7910/DVN/4WEMEQ	http://dx.doi.org/10.7910/DVN/4WEMEQ	radical prostatectomy
51	PTEN DISH analysis	TMA core image extraction	Hamamatsu C9600 NanoZoomer 2.0-HT Digital slide scanner	3100 x 3100	pixel			0.23	micron pixel	UO	UO:0000241	A_4_9_PTEN_Hamamatsu	A_4_9_PTEN_Hamamatsu.jpg	Harvard Dataverse	doi:10.7910/DVN/4WEMEQ	http://dx.doi.org/10.7910/DVN/4WEMEQ	radical prostatectomy
52	PTEN DISH analysis	TMA core image extraction	Hamamatsu C9600 NanoZoomer 2.0-HT Digital slide scanner	3100 x 3100	pixel			0.23	micron pixel	UO	UO:0000241	A_5_9_PTEN_Hamamatsu	A_5_9_PTEN_Hamamatsu.jpg	Harvard Dataverse	doi:10.7910/DVN/4WEMEQ	http://dx.doi.org/10.7910/DVN/4WEMEQ	radical prostatectomy
53	PTEN DISH analysis	TMA core image extraction	Hamamatsu C9600 NanoZoomer 2.0-HT Digital slide scanner	3100 x 3100	pixel			0.23	micron pixel	UO	UO:0000241	A_6_9_PTEN_Hamamatsu	A_6_9_PTEN_Hamamatsu.jpg	Harvard Dataverse	doi:10.7910/DVN/4WEMEQ	http://dx.doi.org/10.7910/DVN/4WEMEQ	radical prostatectomy
55	PTEN DISH analysis	TMA core image extraction	Hamamatsu C9600 NanoZoomer 2.0-HT Digital slide scanner	3100 x 3100	pixel			0.23	micron pixel	UO	UO:0000241	A_8_9_PTEN_Hamamatsu	A_8_9_PTEN_Hamamatsu.jpg	Harvard Dataverse	doi:10.7910/DVN/4WEMEQ	http://dx.doi.org/10.7910/DVN/4WEMEQ	radical prostatectomy
60	PTEN DISH analysis	TMA core image extraction	Hamamatsu C9600 NanoZoomer 2.0-HT Digital slide scanner	3100 x 3100	pixel			0.23	micron pixel	UO	UO:0000241	A_5_10_PTEN_Hamamatsu	A_5_10_PTEN_Hamamatsu.jpg	Harvard Dataverse	doi:10.7910/DVN/4WEMEQ	http://dx.doi.org/10.7910/DVN/4WEMEQ	radical prostatectomy
62	PTEN DISH analysis	TMA core image extraction	Hamamatsu C9600 NanoZoomer 2.0-HT Digital slide scanner	3100 x 3100	pixel			0.23	micron pixel	UO	UO:0000241	A_7_10_PTEN_Hamamatsu	A_7_10_PTEN_Hamamatsu.jpg	Harvard Dataverse	doi:10.7910/DVN/4WEMEQ	http://dx.doi.org/10.7910/DVN/4WEMEQ	radical prostatectomy
64	PTEN DISH analysis	TMA core image extraction	Hamamatsu C9600 NanoZoomer 2.0-HT Digital slide scanner	3100 x 3100	pixel			0.23	micron pixel	UO	UO:0000241	A_1_11_PTEN_Hamamatsu	A_1_11_PTEN_Hamamatsu.jpg	Harvard Dataverse	doi:10.7910/DVN/4WEMEQ	http://dx.doi.org/10.7910/DVN/4WEMEQ	radical prostatectomy
67	PTEN DISH analysis	TMA core image extraction	Hamamatsu C9600 NanoZoomer 2.0-HT Digital slide scanner	3100 x 3100	pixel			0.23	micron pixel	UO	UO:0000241	A_4_11_PTEN_Hamamatsu	A_4_11_PTEN_Hamamatsu.jpg	Harvard Dataverse	doi:10.7910/DVN/4WEMEQ	http://dx.doi.org/10.7910/DVN/4WEMEQ	radical prostatectomy
69	PTEN DISH analysis	TMA core image extraction	Hamamatsu C9600 NanoZoomer 2.0-HT Digital slide scanner	3100 x 3100	pixel			0.23	micron pixel	UO	UO:0000241	A_6_11_PTEN_Hamamatsu	A_6_11_PTEN_Hamamatsu.jpg	Harvard Dataverse	doi:10.7910/DVN/4WEMEQ	http://dx.doi.org/10.7910/DVN/4WEMEQ	radical prostatectomy
73	PTEN DISH analysis	TMA core image extraction	Hamamatsu C9600 NanoZoomer 2.0-HT Digital slide scanner	3100 x 3100	pixel			0.23	micron pixel	UO	UO:0000241	A_2_12_PTEN_Hamamatsu	A_2_12_PTEN_Hamamatsu.jpg	Harvard Dataverse	doi:10.7910/DVN/4WEMEQ	http://dx.doi.org/10.7910/DVN/4WEMEQ	radical prostatectomy
74	PTEN DISH analysis	TMA core image extraction	Hamamatsu C9600 NanoZoomer 2.0-HT Digital slide scanner	3100 x 3100	pixel			0.23	micron pixel	UO	UO:0000241	A_3_12_PTEN_Hamamatsu	A_3_12_PTEN_Hamamatsu.jpg	Harvard Dataverse	doi:10.7910/DVN/4WEMEQ	http://dx.doi.org/10.7910/DVN/4WEMEQ	radical prostatectomy
75	PTEN DISH analysis	TMA core image extraction	Hamamatsu C9600 NanoZoomer 2.0-HT Digital slide scanner	3100 x 3100	pixel			0.23	micron pixel	UO	UO:0000241	A_4_12_PTEN_Hamamatsu	A_4_12_PTEN_Hamamatsu.jpg	Harvard Dataverse	doi:10.7910/DVN/4WEMEQ	http://dx.doi.org/10.7910/DVN/4WEMEQ	radical prostatectomy
79	PTEN DISH analysis	TMA core image extraction	Hamamatsu C9600 NanoZoomer 2.0-HT Digital slide scanner	3100 x 3100	pixel			0.23	micron pixel	UO	UO:0000241	A_8_12_PTEN_Hamamatsu	A_8_12_PTEN_Hamamatsu.jpg	Harvard Dataverse	doi:10.7910/DVN/4WEMEQ	http://dx.doi.org/10.7910/DVN/4WEMEQ	radical prostatectomy
80	PTEN DISH analysis	TMA core image extraction	Hamamatsu C9600 NanoZoomer 2.0-HT Digital slide scanner	3100 x 3100	pixel			0.23	micron pixel	UO	UO:0000241	A_1_13_PTEN_Hamamatsu	A_1_13_PTEN_Hamamatsu.jpg	Harvard Dataverse	doi:10.7910/DVN/4WEMEQ	http://dx.doi.org/10.7910/DVN/4WEMEQ	radical prostatectomy
83	PTEN DISH analysis	TMA core image extraction	Hamamatsu C9600 NanoZoomer 2.0-HT Digital slide scanner	3100 x 3100	pixel			0.23	micron pixel	UO	UO:0000241	A_4_13_PTEN_Hamamatsu	A_4_13_PTEN_Hamamatsu.jpg	Harvard Dataverse	doi:10.7910/DVN/4WEMEQ	http://dx.doi.org/10.7910/DVN/4WEMEQ	radical prostatectomy
85	PTEN DISH analysis	TMA core image extraction	Hamamatsu C9600 NanoZoomer 2.0-HT Digital slide scanner	3100 x 3100	pixel			0.23	micron pixel	UO	UO:0000241	A_6_13_PTEN_Hamamatsu	A_6_13_PTEN_Hamamatsu.jpg	Harvard Dataverse	doi:10.7910/DVN/4WEMEQ	http://dx.doi.org/10.7910/DVN/4WEMEQ	radical prostatectomy
87	PTEN DISH analysis	TMA core image extraction	Hamamatsu C9600 NanoZoomer 2.0-HT Digital slide scanner	3100 x 3100	pixel			0.23	micron pixel	UO	UO:0000241	B_1_1_PTEN_Hamamatsu	B_1_1_PTEN_Hamamatsu.jpg	Harvard Dataverse	doi:10.7910/DVN/4WEMEQ	http://dx.doi.org/10.7910/DVN/4WEMEQ	radical prostatectomy
88	PTEN DISH analysis	TMA core image extraction	Hamamatsu C9600 NanoZoomer 2.0-HT Digital slide scanner	3100 x 3100	pixel			0.23	micron pixel	UO	UO:0000241	B_2_1_PTEN_Hamamatsu	B_2_1_PTEN_Hamamatsu.jpg	Harvard Dataverse	doi:10.7910/DVN/4WEMEQ	http://dx.doi.org/10.7910/DVN/4WEMEQ	radical prostatectomy
92	PTEN DISH analysis	TMA core image extraction	Hamamatsu C9600 NanoZoomer 2.0-HT Digital slide scanner	3100 x 3100	pixel			0.23	micron pixel	UO	UO:0000241	B_7_1_PTEN_Hamamatsu	B_7_1_PTEN_Hamamatsu.jpg	Harvard Dataverse	doi:10.7910/DVN/4WEMEQ	http://dx.doi.org/10.7910/DVN/4WEMEQ	radical prostatectomy
93	PTEN DISH analysis	TMA core image extraction	Hamamatsu C9600 NanoZoomer 2.0-HT Digital slide scanner	3100 x 3100	pixel			0.23	micron pixel	UO	UO:0000241	B_8_1_PTEN_Hamamatsu	B_8_1_PTEN_Hamamatsu.jpg	Harvard Dataverse	doi:10.7910/DVN/4WEMEQ	http://dx.doi.org/10.7910/DVN/4WEMEQ	radical prostatectomy
95	PTEN DISH analysis	TMA core image extraction	Hamamatsu C9600 NanoZoomer 2.0-HT Digital slide scanner	3100 x 3100	pixel			0.23	micron pixel	UO	UO:0000241	B_2_2_PTEN_Hamamatsu	B_2_2_PTEN_Hamamatsu.jpg	Harvard Dataverse	doi:10.7910/DVN/4WEMEQ	http://dx.doi.org/10.7910/DVN/4WEMEQ	radical prostatectomy
96	PTEN DISH analysis	TMA core image extraction	Hamamatsu C9600 NanoZoomer 2.0-HT Digital slide scanner	3100 x 3100	pixel			0.23	micron pixel	UO	UO:0000241	B_3_2_PTEN_Hamamatsu	B_3_2_PTEN_Hamamatsu.jpg	Harvard Dataverse	doi:10.7910/DVN/4WEMEQ	http://dx.doi.org/10.7910/DVN/4WEMEQ	radical prostatectomy
98	PTEN DISH analysis	TMA core image extraction	Hamamatsu C9600 NanoZoomer 2.0-HT Digital slide scanner	3100 x 3100	pixel			0.23	micron pixel	UO	UO:0000241	B_5_2_PTEN_Hamamatsu	B_5_2_PTEN_Hamamatsu.jpg	Harvard Dataverse	doi:10.7910/DVN/4WEMEQ	http://dx.doi.org/10.7910/DVN/4WEMEQ	radical prostatectomy
100	PTEN DISH analysis	TMA core image extraction	Hamamatsu C9600 NanoZoomer 2.0-HT Digital slide scanner	3100 x 3100	pixel			0.23	micron pixel	UO	UO:0000241	B_7_2_PTEN_Hamamatsu	B_7_2_PTEN_Hamamatsu.jpg	Harvard Dataverse	doi:10.7910/DVN/4WEMEQ	http://dx.doi.org/10.7910/DVN/4WEMEQ	radical prostatectomy
104	PTEN DISH analysis	TMA core image extraction	Hamamatsu C9600 NanoZoomer 2.0-HT Digital slide scanner	3100 x 3100	pixel			0.23	micron pixel	UO	UO:0000241	B_3_3_PTEN_Hamamatsu	B_3_3_PTEN_Hamamatsu.jpg	Harvard Dataverse	doi:10.7910/DVN/4WEMEQ	http://dx.doi.org/10.7910/DVN/4WEMEQ	radical prostatectomy
106	PTEN DISH analysis	TMA core image extraction	Hamamatsu C9600 NanoZoomer 2.0-HT Digital slide scanner	3100 x 3100	pixel			0.23	micron pixel	UO	UO:0000241	B_5_3_PTEN_Hamamatsu	B_5_3_PTEN_Hamamatsu.jpg	Harvard Dataverse	doi:10.7910/DVN/4WEMEQ	http://dx.doi.org/10.7910/DVN/4WEMEQ	radical prostatectomy
107	PTEN DISH analysis	TMA core image extraction	Hamamatsu C9600 NanoZoomer 2.0-HT Digital slide scanner	3100 x 3100	pixel			0.23	micron pixel	UO	UO:0000241	B_6_3_PTEN_Hamamatsu	B_6_3_PTEN_Hamamatsu.jpg	Harvard Dataverse	doi:10.7910/DVN/4WEMEQ	http://dx.doi.org/10.7910/DVN/4WEMEQ	radical prostatectomy
108	PTEN DISH analysis	TMA core image extraction	Hamamatsu C9600 NanoZoomer 2.0-HT Digital slide scanner	3100 x 3100	pixel			0.23	micron pixel	UO	UO:0000241	B_7_3_PTEN_Hamamatsu	B_7_3_PTEN_Hamamatsu.jpg	Harvard Dataverse	doi:10.7910/DVN/4WEMEQ	http://dx.doi.org/10.7910/DVN/4WEMEQ	castration resistant prostate cancer
110	PTEN DISH analysis	TMA core image extraction	Hamamatsu C9600 NanoZoomer 2.0-HT Digital slide scanner	3100 x 3100	pixel			0.23	micron pixel	UO	UO:0000241	B_1_4_PTEN_Hamamatsu	B_1_4_PTEN_Hamamatsu.jpg	Harvard Dataverse	doi:10.7910/DVN/4WEMEQ	http://dx.doi.org/10.7910/DVN/4WEMEQ	castration resistant prostate cancer
111	PTEN DISH analysis	TMA core image extraction	Hamamatsu C9600 NanoZoomer 2.0-HT Digital slide scanner	3100 x 3100	pixel			0.23	micron pixel	UO	UO:0000241	B_2_4_PTEN_Hamamatsu	B_2_4_PTEN_Hamamatsu.jpg	Harvard Dataverse	doi:10.7910/DVN/4WEMEQ	http://dx.doi.org/10.7910/DVN/4WEMEQ	castration resistant prostate cancer
115	PTEN DISH analysis	TMA core image extraction	Hamamatsu C9600 NanoZoomer 2.0-HT Digital slide scanner	3100 x 3100	pixel			0.23	micron pixel	UO	UO:0000241	B_7_4_PTEN_Hamamatsu	B_7_4_PTEN_Hamamatsu.jpg	Harvard Dataverse	doi:10.7910/DVN/4WEMEQ	http://dx.doi.org/10.7910/DVN/4WEMEQ	castration resistant prostate cancer
116	PTEN DISH analysis	TMA core image extraction	Hamamatsu C9600 NanoZoomer 2.0-HT Digital slide scanner	3100 x 3100	pixel			0.23	micron pixel	UO	UO:0000241	B_8_4_PTEN_Hamamatsu	B_8_4_PTEN_Hamamatsu.jpg	Harvard Dataverse	doi:10.7910/DVN/4WEMEQ	http://dx.doi.org/10.7910/DVN/4WEMEQ	castration resistant prostate cancer
121	PTEN DISH analysis	TMA core image extraction	Hamamatsu C9600 NanoZoomer 2.0-HT Digital slide scanner	3100 x 3100	pixel			0.23	micron pixel	UO	UO:0000241	B_5_5_PTEN_Hamamatsu	B_5_5_PTEN_Hamamatsu.jpg	Harvard Dataverse	doi:10.7910/DVN/4WEMEQ	http://dx.doi.org/10.7910/DVN/4WEMEQ	castration resistant prostate cancer
126	PTEN DISH analysis	TMA core image extraction	Hamamatsu C9600 NanoZoomer 2.0-HT Digital slide scanner	3100 x 3100	pixel			0.23	micron pixel	UO	UO:0000241	B_2_6_PTEN_Hamamatsu	B_2_6_PTEN_Hamamatsu.jpg	Harvard Dataverse	doi:10.7910/DVN/4WEMEQ	http://dx.doi.org/10.7910/DVN/4WEMEQ	castration resistant prostate cancer
132	PTEN DISH analysis	TMA core image extraction	Hamamatsu C9600 NanoZoomer 2.0-HT Digital slide scanner	3100 x 3100	pixel			0.23	micron pixel	UO	UO:0000241	B_8_6_PTEN_Hamamatsu	B_8_6_PTEN_Hamamatsu.jpg	Harvard Dataverse	doi:10.7910/DVN/4WEMEQ	http://dx.doi.org/10.7910/DVN/4WEMEQ	castration resistant prostate cancer
133	PTEN DISH analysis	TMA core image extraction	Hamamatsu C9600 NanoZoomer 2.0-HT Digital slide scanner	3100 x 3100	pixel			0.23	micron pixel	UO	UO:0000241	B_1_7_PTEN_Hamamatsu	B_1_7_PTEN_Hamamatsu.jpg	Harvard Dataverse	doi:10.7910/DVN/4WEMEQ	http://dx.doi.org/10.7910/DVN/4WEMEQ	castration resistant prostate cancer
134	PTEN DISH analysis	TMA core image extraction	Hamamatsu C9600 NanoZoomer 2.0-HT Digital slide scanner	3100 x 3100	pixel			0.23	micron pixel	UO	UO:0000241	B_2_7_PTEN_Hamamatsu	B_2_7_PTEN_Hamamatsu.jpg	Harvard Dataverse	doi:10.7910/DVN/4WEMEQ	http://dx.doi.org/10.7910/DVN/4WEMEQ	castration resistant prostate cancer
141	PTEN DISH analysis	TMA core image extraction	Hamamatsu C9600 NanoZoomer 2.0-HT Digital slide scanner	3100 x 3100	pixel			0.23	micron pixel	UO	UO:0000241	B_2_8_PTEN_Hamamatsu	B_2_8_PTEN_Hamamatsu.jpg	Harvard Dataverse	doi:10.7910/DVN/4WEMEQ	http://dx.doi.org/10.7910/DVN/4WEMEQ	lymph node metastasis
142	PTEN DISH analysis	TMA core image extraction	Hamamatsu C9600 NanoZoomer 2.0-HT Digital slide scanner	3100 x 3100	pixel			0.23	micron pixel	UO	UO:0000241	B_3_8_PTEN_Hamamatsu	B_3_8_PTEN_Hamamatsu.jpg	Harvard Dataverse	doi:10.7910/DVN/4WEMEQ	http://dx.doi.org/10.7910/DVN/4WEMEQ	lymph node metastasis
147	PTEN DISH analysis	TMA core image extraction	Hamamatsu C9600 NanoZoomer 2.0-HT Digital slide scanner	3100 x 3100	pixel			0.23	micron pixel	UO	UO:0000241	B_8_8_PTEN_Hamamatsu	B_8_8_PTEN_Hamamatsu.jpg	Harvard Dataverse	doi:10.7910/DVN/4WEMEQ	http://dx.doi.org/10.7910/DVN/4WEMEQ	lymph node metastasis
148	PTEN DISH analysis	TMA core image extraction	Hamamatsu C9600 NanoZoomer 2.0-HT Digital slide scanner	3100 x 3100	pixel			0.23	micron pixel	UO	UO:0000241	B_1_9_PTEN_Hamamatsu	B_1_9_PTEN_Hamamatsu.jpg	Harvard Dataverse	doi:10.7910/DVN/4WEMEQ	http://dx.doi.org/10.7910/DVN/4WEMEQ	lymph node metastasis
149	PTEN DISH analysis	TMA core image extraction	Hamamatsu C9600 NanoZoomer 2.0-HT Digital slide scanner	3100 x 3100	pixel			0.23	micron pixel	UO	UO:0000241	B_2_9_PTEN_Hamamatsu	B_2_9_PTEN_Hamamatsu.jpg	Harvard Dataverse	doi:10.7910/DVN/4WEMEQ	http://dx.doi.org/10.7910/DVN/4WEMEQ	lymph node metastasis
152	PTEN DISH analysis	TMA core image extraction	Hamamatsu C9600 NanoZoomer 2.0-HT Digital slide scanner	3100 x 3100	pixel			0.23	micron pixel	UO	UO:0000241	B_5_9_PTEN_Hamamatsu	B_5_9_PTEN_Hamamatsu.jpg	Harvard Dataverse	doi:10.7910/DVN/4WEMEQ	http://dx.doi.org/10.7910/DVN/4WEMEQ	lymph node metastasis
156	PTEN DISH analysis	TMA core image extraction	Hamamatsu C9600 NanoZoomer 2.0-HT Digital slide scanner	3100 x 3100	pixel			0.23	micron pixel	UO	UO:0000241	B_1_12_PTEN_Hamamatsu	B_1_12_PTEN_Hamamatsu.jpg	Harvard Dataverse	doi:10.7910/DVN/4WEMEQ	http://dx.doi.org/10.7910/DVN/4WEMEQ	distant metastasis
1	PTEN DISH analysis	TMA core image extraction	Carl Zeiss Axio Scan.Z1 scanner	4096 x 4096	pixel			0.11	micron pixel	UO	UO:0000241	A_1_1_PTEN_Zeiss_4096	A_1_1_PTEN_Zeiss_4096.jpg	Harvard Dataverse	doi:10.7910/DVN/RRKMHC	http://dx.doi.org/10.7910/DVN/RRKMHC	benign prostatic hyperplasia
5	PTEN DISH analysis	TMA core image extraction	Carl Zeiss Axio Scan.Z1 scanner	4096 x 4096	pixel			0.11	micron pixel	UO	UO:0000241	A_7_1_PTEN_Zeiss_4096	A_7_1_PTEN_Zeiss_4096.jpg	Harvard Dataverse	doi:10.7910/DVN/RRKMHC	http://dx.doi.org/10.7910/DVN/RRKMHC	benign prostatic hyperplasia
6	PTEN DISH analysis	TMA core image extraction	Carl Zeiss Axio Scan.Z1 scanner	4096 x 4096	pixel			0.11	micron pixel	UO	UO:0000241	A_8_1_PTEN_Zeiss_4096	A_8_1_PTEN_Zeiss_4096.jpg	Harvard Dataverse	doi:10.7910/DVN/RRKMHC	http://dx.doi.org/10.7910/DVN/RRKMHC	benign prostatic hyperplasia
8	PTEN DISH analysis	TMA core image extraction	Carl Zeiss Axio Scan.Z1 scanner	4096 x 4096	pixel			0.11	micron pixel	UO	UO:0000241	A_2_2_PTEN_Zeiss_4096	A_2_2_PTEN_Zeiss_4096.jpg	Harvard Dataverse	doi:10.7910/DVN/RRKMHC	http://dx.doi.org/10.7910/DVN/RRKMHC	benign prostatic hyperplasia
10	PTEN DISH analysis	TMA core image extraction	Carl Zeiss Axio Scan.Z1 scanner	4096 x 4096	pixel			0.11	micron pixel	UO	UO:0000241	A_4_2_PTEN_Zeiss_4096	A_4_2_PTEN_Zeiss_4096.jpg	Harvard Dataverse	doi:10.7910/DVN/RRKMHC	http://dx.doi.org/10.7910/DVN/RRKMHC	benign prostatic hyperplasia
11	PTEN DISH analysis	TMA core image extraction	Carl Zeiss Axio Scan.Z1 scanner	4096 x 4096	pixel			0.11	micron pixel	UO	UO:0000241	A_5_2_PTEN_Zeiss_4096	A_5_2_PTEN_Zeiss_4096.jpg	Harvard Dataverse	doi:10.7910/DVN/RRKMHC	http://dx.doi.org/10.7910/DVN/RRKMHC	benign prostatic hyperplasia
12	PTEN DISH analysis	TMA core image extraction	Carl Zeiss Axio Scan.Z1 scanner	4096 x 4096	pixel			0.11	micron pixel	UO	UO:0000241	A_6_2_PTEN_Zeiss_4096	A_6_2_PTEN_Zeiss_4096.jpg	Harvard Dataverse	doi:10.7910/DVN/RRKMHC	http://dx.doi.org/10.7910/DVN/RRKMHC	benign prostatic hyperplasia
13	PTEN DISH analysis	TMA core image extraction	Carl Zeiss Axio Scan.Z1 scanner	4096 x 4096	pixel			0.11	micron pixel	UO	UO:0000241	A_7_2_PTEN_Zeiss_4096	A_7_2_PTEN_Zeiss_4096.jpg	Harvard Dataverse	doi:10.7910/DVN/RRKMHC	http://dx.doi.org/10.7910/DVN/RRKMHC	benign prostatic hyperplasia
16	PTEN DISH analysis	TMA core image extraction	Carl Zeiss Axio Scan.Z1 scanner	4096 x 4096	pixel			0.11	micron pixel	UO	UO:0000241	A_2_3_PTEN_Zeiss_4096	A_2_3_PTEN_Zeiss_4096.jpg	Harvard Dataverse	doi:10.7910/DVN/RRKMHC	http://dx.doi.org/10.7910/DVN/RRKMHC	benign prostatic hyperplasia
17	PTEN DISH analysis	TMA core image extraction	Carl Zeiss Axio Scan.Z1 scanner	4096 x 4096	pixel			0.11	micron pixel	UO	UO:0000241	A_3_3_PTEN_Zeiss_4096	A_3_3_PTEN_Zeiss_4096.jpg	Harvard Dataverse	doi:10.7910/DVN/RRKMHC	http://dx.doi.org/10.7910/DVN/RRKMHC	benign prostatic hyperplasia
19	PTEN DISH analysis	TMA core image extraction	Carl Zeiss Axio Scan.Z1 scanner	4096 x 4096	pixel			0.11	micron pixel	UO	UO:0000241	A_5_3_PTEN_Zeiss_4096	A_5_3_PTEN_Zeiss_4096.jpg	Harvard Dataverse	doi:10.7910/DVN/RRKMHC	http://dx.doi.org/10.7910/DVN/RRKMHC	benign prostatic hyperplasia
24	PTEN DISH analysis	TMA core image extraction	Carl Zeiss Axio Scan.Z1 scanner	4096 x 4096	pixel			0.11	micron pixel	UO	UO:0000241	A_2_4_PTEN_Zeiss_4096	A_2_4_PTEN_Zeiss_4096.jpg	Harvard Dataverse	doi:10.7910/DVN/RRKMHC	http://dx.doi.org/10.7910/DVN/RRKMHC	benign prostatic hyperplasia
25	PTEN DISH analysis	TMA core image extraction	Carl Zeiss Axio Scan.Z1 scanner	4096 x 4096	pixel			0.11	micron pixel	UO	UO:0000241	A_3_4_PTEN_Zeiss_4096	A_3_4_PTEN_Zeiss_4096.jpg	Harvard Dataverse	doi:10.7910/DVN/RRKMHC	http://dx.doi.org/10.7910/DVN/RRKMHC	benign prostatic hyperplasia
26	PTEN DISH analysis	TMA core image extraction	Carl Zeiss Axio Scan.Z1 scanner	4096 x 4096	pixel			0.11	micron pixel	UO	UO:0000241	A_4_4_PTEN_Zeiss_4096	A_4_4_PTEN_Zeiss_4096.jpg	Harvard Dataverse	doi:10.7910/DVN/RRKMHC	http://dx.doi.org/10.7910/DVN/RRKMHC	benign prostatic hyperplasia
27	PTEN DISH analysis	TMA core image extraction	Carl Zeiss Axio Scan.Z1 scanner	4096 x 4096	pixel			0.11	micron pixel	UO	UO:0000241	A_5_4_PTEN_Zeiss_4096	A_5_4_PTEN_Zeiss_4096.jpg	Harvard Dataverse	doi:10.7910/DVN/RRKMHC	http://dx.doi.org/10.7910/DVN/RRKMHC	benign prostatic hyperplasia
29	PTEN DISH analysis	TMA core image extraction	Carl Zeiss Axio Scan.Z1 scanner	4096 x 4096	pixel			0.11	micron pixel	UO	UO:0000241	A_8_4_PTEN_Zeiss_4096	A_8_4_PTEN_Zeiss_4096.jpg	Harvard Dataverse	doi:10.7910/DVN/RRKMHC	http://dx.doi.org/10.7910/DVN/RRKMHC	benign prostatic hyperplasia
30	PTEN DISH analysis	TMA core image extraction	Carl Zeiss Axio Scan.Z1 scanner	4096 x 4096	pixel			0.11	micron pixel	UO	UO:0000241	A_6_6_PTEN_Zeiss_4096	A_6_6_PTEN_Zeiss_4096.jpg	Harvard Dataverse	doi:10.7910/DVN/RRKMHC	http://dx.doi.org/10.7910/DVN/RRKMHC	radical prostatectomy
35	PTEN DISH analysis	TMA core image extraction	Carl Zeiss Axio Scan.Z1 scanner	4096 x 4096	pixel			0.11	micron pixel	UO	UO:0000241	A_3_7_PTEN_Zeiss_4096	A_3_7_PTEN_Zeiss_4096.jpg	Harvard Dataverse	doi:10.7910/DVN/RRKMHC	http://dx.doi.org/10.7910/DVN/RRKMHC	radical prostatectomy
38	PTEN DISH analysis	TMA core image extraction	Carl Zeiss Axio Scan.Z1 scanner	4096 x 4096	pixel			0.11	micron pixel	UO	UO:0000241	A_6_7_PTEN_Zeiss_4096	A_6_7_PTEN_Zeiss_4096.jpg	Harvard Dataverse	doi:10.7910/DVN/RRKMHC	http://dx.doi.org/10.7910/DVN/RRKMHC	radical prostatectomy
39	PTEN DISH analysis	TMA core image extraction	Carl Zeiss Axio Scan.Z1 scanner	4096 x 4096	pixel			0.11	micron pixel	UO	UO:0000241	A_7_7_PTEN_Zeiss_4096	A_7_7_PTEN_Zeiss_4096.jpg	Harvard Dataverse	doi:10.7910/DVN/RRKMHC	http://dx.doi.org/10.7910/DVN/RRKMHC	radical prostatectomy
40	PTEN DISH analysis	TMA core image extraction	Carl Zeiss Axio Scan.Z1 scanner	4096 x 4096	pixel			0.11	micron pixel	UO	UO:0000241	A_8_7_PTEN_Zeiss_4096	A_8_7_PTEN_Zeiss_4096.jpg	Harvard Dataverse	doi:10.7910/DVN/RRKMHC	http://dx.doi.org/10.7910/DVN/RRKMHC	radical prostatectomy
42	PTEN DISH analysis	TMA core image extraction	Carl Zeiss Axio Scan.Z1 scanner	4096 x 4096	pixel			0.11	micron pixel	UO	UO:0000241	A_2_8_PTEN_Zeiss_4096	A_2_8_PTEN_Zeiss_4096.jpg	Harvard Dataverse	doi:10.7910/DVN/RRKMHC	http://dx.doi.org/10.7910/DVN/RRKMHC	radical prostatectomy
44	PTEN DISH analysis	TMA core image extraction	Carl Zeiss Axio Scan.Z1 scanner	4096 x 4096	pixel			0.11	micron pixel	UO	UO:0000241	A_4_8_PTEN_Zeiss_4096	A_4_8_PTEN_Zeiss_4096.jpg	Harvard Dataverse	doi:10.7910/DVN/RRKMHC	http://dx.doi.org/10.7910/DVN/RRKMHC	radical prostatectomy
45	PTEN DISH analysis	TMA core image extraction	Carl Zeiss Axio Scan.Z1 scanner	4096 x 4096	pixel			0.11	micron pixel	UO	UO:0000241	A_6_8_PTEN_Zeiss_4096	A_6_8_PTEN_Zeiss_4096.jpg	Harvard Dataverse	doi:10.7910/DVN/RRKMHC	http://dx.doi.org/10.7910/DVN/RRKMHC	radical prostatectomy
46	PTEN DISH analysis	TMA core image extraction	Carl Zeiss Axio Scan.Z1 scanner	4096 x 4096	pixel			0.11	micron pixel	UO	UO:0000241	A_7_8_PTEN_Zeiss_4096	A_7_8_PTEN_Zeiss_4096.jpg	Harvard Dataverse	doi:10.7910/DVN/RRKMHC	http://dx.doi.org/10.7910/DVN/RRKMHC	radical prostatectomy
49	PTEN DISH analysis	TMA core image extraction	Carl Zeiss Axio Scan.Z1 scanner	4096 x 4096	pixel			0.11	micron pixel	UO	UO:0000241	A_2_9_PTEN_Zeiss_4096	A_2_9_PTEN_Zeiss_4096.jpg	Harvard Dataverse	doi:10.7910/DVN/RRKMHC	http://dx.doi.org/10.7910/DVN/RRKMHC	radical prostatectomy
50	PTEN DISH analysis	TMA core image extraction	Carl Zeiss Axio Scan.Z1 scanner	4096 x 4096	pixel			0.11	micron pixel	UO	UO:0000241	A_3_9_PTEN_Zeiss_4096	A_3_9_PTEN_Zeiss_4096.jpg	Harvard Dataverse	doi:10.7910/DVN/RRKMHC	http://dx.doi.org/10.7910/DVN/RRKMHC	radical prostatectomy
51	PTEN DISH analysis	TMA core image extraction	Carl Zeiss Axio Scan.Z1 scanner	4096 x 4096	pixel			0.11	micron pixel	UO	UO:0000241	A_4_9_PTEN_Zeiss_4096	A_4_9_PTEN_Zeiss_4096.jpg	Harvard Dataverse	doi:10.7910/DVN/RRKMHC	http://dx.doi.org/10.7910/DVN/RRKMHC	radical prostatectomy
52	PTEN DISH analysis	TMA core image extraction	Carl Zeiss Axio Scan.Z1 scanner	4096 x 4096	pixel			0.11	micron pixel	UO	UO:0000241	A_5_9_PTEN_Zeiss_4096	A_5_9_PTEN_Zeiss_4096.jpg	Harvard Dataverse	doi:10.7910/DVN/RRKMHC	http://dx.doi.org/10.7910/DVN/RRKMHC	radical prostatectomy
53	PTEN DISH analysis	TMA core image extraction	Carl Zeiss Axio Scan.Z1 scanner	4096 x 4096	pixel			0.11	micron pixel	UO	UO:0000241	A_6_9_PTEN_Zeiss_4096	A_6_9_PTEN_Zeiss_4096.jpg	Harvard Dataverse	doi:10.7910/DVN/RRKMHC	http://dx.doi.org/10.7910/DVN/RRKMHC	radical prostatectomy
55	PTEN DISH analysis	TMA core image extraction	Carl Zeiss Axio Scan.Z1 scanner	4096 x 4096	pixel			0.11	micron pixel	UO	UO:0000241	A_8_9_PTEN_Zeiss_4096	A_8_9_PTEN_Zeiss_4096.jpg	Harvard Dataverse	doi:10.7910/DVN/RRKMHC	http://dx.doi.org/10.7910/DVN/RRKMHC	radical prostatectomy
60	PTEN DISH analysis	TMA core image extraction	Carl Zeiss Axio Scan.Z1 scanner	4096 x 4096	pixel			0.11	micron pixel	UO	UO:0000241	A_5_10_PTEN_Zeiss_4096	A_5_10_PTEN_Zeiss_4096.jpg	Harvard Dataverse	doi:10.7910/DVN/RRKMHC	http://dx.doi.org/10.7910/DVN/RRKMHC	radical prostatectomy
62	PTEN DISH analysis	TMA core image extraction	Carl Zeiss Axio Scan.Z1 scanner	4096 x 4096	pixel			0.11	micron pixel	UO	UO:0000241	A_7_10_PTEN_Zeiss_4096	A_7_10_PTEN_Zeiss_4096.jpg	Harvard Dataverse	doi:10.7910/DVN/RRKMHC	http://dx.doi.org/10.7910/DVN/RRKMHC	radical prostatectomy
64	PTEN DISH analysis	TMA core image extraction	Carl Zeiss Axio Scan.Z1 scanner	4096 x 4096	pixel			0.11	micron pixel	UO	UO:0000241	A_1_11_PTEN_Zeiss_4096	A_1_11_PTEN_Zeiss_4096.jpg	Harvard Dataverse	doi:10.7910/DVN/RRKMHC	http://dx.doi.org/10.7910/DVN/RRKMHC	radical prostatectomy
67	PTEN DISH analysis	TMA core image extraction	Carl Zeiss Axio Scan.Z1 scanner	4096 x 4096	pixel			0.11	micron pixel	UO	UO:0000241	A_4_11_PTEN_Zeiss_4096	A_4_11_PTEN_Zeiss_4096.jpg	Harvard Dataverse	doi:10.7910/DVN/RRKMHC	http://dx.doi.org/10.7910/DVN/RRKMHC	radical prostatectomy
69	PTEN DISH analysis	TMA core image extraction	Carl Zeiss Axio Scan.Z1 scanner	4096 x 4096	pixel			0.11	micron pixel	UO	UO:0000241	A_6_11_PTEN_Zeiss_4096	A_6_11_PTEN_Zeiss_4096.jpg	Harvard Dataverse	doi:10.7910/DVN/RRKMHC	http://dx.doi.org/10.7910/DVN/RRKMHC	radical prostatectomy
73	PTEN DISH analysis	TMA core image extraction	Carl Zeiss Axio Scan.Z1 scanner	4096 x 4096	pixel			0.11	micron pixel	UO	UO:0000241	A_2_12_PTEN_Zeiss_4096	A_2_12_PTEN_Zeiss_4096.jpg	Harvard Dataverse	doi:10.7910/DVN/RRKMHC	http://dx.doi.org/10.7910/DVN/RRKMHC	radical prostatectomy
74	PTEN DISH analysis	TMA core image extraction	Carl Zeiss Axio Scan.Z1 scanner	4096 x 4096	pixel			0.11	micron pixel	UO	UO:0000241	A_3_12_PTEN_Zeiss_4096	A_3_12_PTEN_Zeiss_4096.jpg	Harvard Dataverse	doi:10.7910/DVN/RRKMHC	http://dx.doi.org/10.7910/DVN/RRKMHC	radical prostatectomy
75	PTEN DISH analysis	TMA core image extraction	Carl Zeiss Axio Scan.Z1 scanner	4096 x 4096	pixel			0.11	micron pixel	UO	UO:0000241	A_4_12_PTEN_Zeiss_4096	A_4_12_PTEN_Zeiss_4096.jpg	Harvard Dataverse	doi:10.7910/DVN/RRKMHC	http://dx.doi.org/10.7910/DVN/RRKMHC	radical prostatectomy
79	PTEN DISH analysis	TMA core image extraction	Carl Zeiss Axio Scan.Z1 scanner	4096 x 4096	pixel			0.11	micron pixel	UO	UO:0000241	A_8_12_PTEN_Zeiss_4096	A_8_12_PTEN_Zeiss_4096.jpg	Harvard Dataverse	doi:10.7910/DVN/RRKMHC	http://dx.doi.org/10.7910/DVN/RRKMHC	radical prostatectomy
80	PTEN DISH analysis	TMA core image extraction	Carl Zeiss Axio Scan.Z1 scanner	4096 x 4096	pixel			0.11	micron pixel	UO	UO:0000241	A_1_13_PTEN_Zeiss_4096	A_1_13_PTEN_Zeiss_4096.jpg	Harvard Dataverse	doi:10.7910/DVN/RRKMHC	http://dx.doi.org/10.7910/DVN/RRKMHC	radical prostatectomy
83	PTEN DISH analysis	TMA core image extraction	Carl Zeiss Axio Scan.Z1 scanner	4096 x 4096	pixel			0.11	micron pixel	UO	UO:0000241	A_4_13_PTEN_Zeiss_4096	A_4_13_PTEN_Zeiss_4096.jpg	Harvard Dataverse	doi:10.7910/DVN/RRKMHC	http://dx.doi.org/10.7910/DVN/RRKMHC	radical prostatectomy
85	PTEN DISH analysis	TMA core image extraction	Carl Zeiss Axio Scan.Z1 scanner	4096 x 4096	pixel			0.11	micron pixel	UO	UO:0000241	A_6_13_PTEN_Zeiss_4096	A_6_13_PTEN_Zeiss_4096.jpg	Harvard Dataverse	doi:10.7910/DVN/RRKMHC	http://dx.doi.org/10.7910/DVN/RRKMHC	radical prostatectomy
87	PTEN DISH analysis	TMA core image extraction	Carl Zeiss Axio Scan.Z1 scanner	4096 x 4096	pixel			0.11	micron pixel	UO	UO:0000241	B_1_1_PTEN_Zeiss_4096	B_1_1_PTEN_Zeiss_4096.jpg	Harvard Dataverse	doi:10.7910/DVN/RRKMHC	http://dx.doi.org/10.7910/DVN/RRKMHC	radical prostatectomy
88	PTEN DISH analysis	TMA core image extraction	Carl Zeiss Axio Scan.Z1 scanner	4096 x 4096	pixel			0.11	micron pixel	UO	UO:0000241	B_2_1_PTEN_Zeiss_4096	B_2_1_PTEN_Zeiss_4096.jpg	Harvard Dataverse	doi:10.7910/DVN/RRKMHC	http://dx.doi.org/10.7910/DVN/RRKMHC	radical prostatectomy
92	PTEN DISH analysis	TMA core image extraction	Carl Zeiss Axio Scan.Z1 scanner	4096 x 4096	pixel			0.11	micron pixel	UO	UO:0000241	B_7_1_PTEN_Zeiss_4096	B_7_1_PTEN_Zeiss_4096.jpg	Harvard Dataverse	doi:10.7910/DVN/RRKMHC	http://dx.doi.org/10.7910/DVN/RRKMHC	radical prostatectomy
93	PTEN DISH analysis	TMA core image extraction	Carl Zeiss Axio Scan.Z1 scanner	4096 x 4096	pixel			0.11	micron pixel	UO	UO:0000241	B_8_1_PTEN_Zeiss_4096	B_8_1_PTEN_Zeiss_4096.jpg	Harvard Dataverse	doi:10.7910/DVN/RRKMHC	http://dx.doi.org/10.7910/DVN/RRKMHC	radical prostatectomy
95	PTEN DISH analysis	TMA core image extraction	Carl Zeiss Axio Scan.Z1 scanner	4096 x 4096	pixel			0.11	micron pixel	UO	UO:0000241	B_2_2_PTEN_Zeiss_4096	B_2_2_PTEN_Zeiss_4096.jpg	Harvard Dataverse	doi:10.7910/DVN/RRKMHC	http://dx.doi.org/10.7910/DVN/RRKMHC	radical prostatectomy
96	PTEN DISH analysis	TMA core image extraction	Carl Zeiss Axio Scan.Z1 scanner	4096 x 4096	pixel			0.11	micron pixel	UO	UO:0000241	B_3_2_PTEN_Zeiss_4096	B_3_2_PTEN_Zeiss_4096.jpg	Harvard Dataverse	doi:10.7910/DVN/RRKMHC	http://dx.doi.org/10.7910/DVN/RRKMHC	radical prostatectomy
98	PTEN DISH analysis	TMA core image extraction	Carl Zeiss Axio Scan.Z1 scanner	4096 x 4096	pixel			0.11	micron pixel	UO	UO:0000241	B_5_2_PTEN_Zeiss_4096	B_5_2_PTEN_Zeiss_4096.jpg	Harvard Dataverse	doi:10.7910/DVN/RRKMHC	http://dx.doi.org/10.7910/DVN/RRKMHC	radical prostatectomy
100	PTEN DISH analysis	TMA core image extraction	Carl Zeiss Axio Scan.Z1 scanner	4096 x 4096	pixel			0.11	micron pixel	UO	UO:0000241	B_7_2_PTEN_Zeiss_4096	B_7_2_PTEN_Zeiss_4096.jpg	Harvard Dataverse	doi:10.7910/DVN/RRKMHC	http://dx.doi.org/10.7910/DVN/RRKMHC	radical prostatectomy
104	PTEN DISH analysis	TMA core image extraction	Carl Zeiss Axio Scan.Z1 scanner	4096 x 4096	pixel			0.11	micron pixel	UO	UO:0000241	B_3_3_PTEN_Zeiss_4096	B_3_3_PTEN_Zeiss_4096.jpg	Harvard Dataverse	doi:10.7910/DVN/RRKMHC	http://dx.doi.org/10.7910/DVN/RRKMHC	radical prostatectomy
106	PTEN DISH analysis	TMA core image extraction	Carl Zeiss Axio Scan.Z1 scanner	4096 x 4096	pixel			0.11	micron pixel	UO	UO:0000241	B_5_3_PTEN_Zeiss_4096	B_5_3_PTEN_Zeiss_4096.jpg	Harvard Dataverse	doi:10.7910/DVN/RRKMHC	http://dx.doi.org/10.7910/DVN/RRKMHC	radical prostatectomy
107	PTEN DISH analysis	TMA core image extraction	Carl Zeiss Axio Scan.Z1 scanner	4096 x 4096	pixel			0.11	micron pixel	UO	UO:0000241	B_6_3_PTEN_Zeiss_4096	B_6_3_PTEN_Zeiss_4096.jpg	Harvard Dataverse	doi:10.7910/DVN/RRKMHC	http://dx.doi.org/10.7910/DVN/RRKMHC	radical prostatectomy
108	PTEN DISH analysis	TMA core image extraction	Carl Zeiss Axio Scan.Z1 scanner	4096 x 4096	pixel			0.11	micron pixel	UO	UO:0000241	B_7_3_PTEN_Zeiss_4096	B_7_3_PTEN_Zeiss_4096.jpg	Harvard Dataverse	doi:10.7910/DVN/RRKMHC	http://dx.doi.org/10.7910/DVN/RRKMHC	castration resistant prostate cancer
110	PTEN DISH analysis	TMA core image extraction	Carl Zeiss Axio Scan.Z1 scanner	4096 x 4096	pixel			0.11	micron pixel	UO	UO:0000241	B_1_4_PTEN_Zeiss_4096	B_1_4_PTEN_Zeiss_4096.jpg	Harvard Dataverse	doi:10.7910/DVN/RRKMHC	http://dx.doi.org/10.7910/DVN/RRKMHC	castration resistant prostate cancer
111	PTEN DISH analysis	TMA core image extraction	Carl Zeiss Axio Scan.Z1 scanner	4096 x 4096	pixel			0.11	micron pixel	UO	UO:0000241	B_2_4_PTEN_Zeiss_4096	B_2_4_PTEN_Zeiss_4096.jpg	Harvard Dataverse	doi:10.7910/DVN/RRKMHC	http://dx.doi.org/10.7910/DVN/RRKMHC	castration resistant prostate cancer
115	PTEN DISH analysis	TMA core image extraction	Carl Zeiss Axio Scan.Z1 scanner	4096 x 4096	pixel			0.11	micron pixel	UO	UO:0000241	B_7_4_PTEN_Zeiss_4096	B_7_4_PTEN_Zeiss_4096.jpg	Harvard Dataverse	doi:10.7910/DVN/RRKMHC	http://dx.doi.org/10.7910/DVN/RRKMHC	castration resistant prostate cancer
116	PTEN DISH analysis	TMA core image extraction	Carl Zeiss Axio Scan.Z1 scanner	4096 x 4096	pixel			0.11	micron pixel	UO	UO:0000241	B_8_4_PTEN_Zeiss_4096	B_8_4_PTEN_Zeiss_4096.jpg	Harvard Dataverse	doi:10.7910/DVN/RRKMHC	http://dx.doi.org/10.7910/DVN/RRKMHC	castration resistant prostate cancer
121	PTEN DISH analysis	TMA core image extraction	Carl Zeiss Axio Scan.Z1 scanner	4096 x 4096	pixel			0.11	micron pixel	UO	UO:0000241	B_5_5_PTEN_Zeiss_4096	B_5_5_PTEN_Zeiss_4096.jpg	Harvard Dataverse	doi:10.7910/DVN/RRKMHC	http://dx.doi.org/10.7910/DVN/RRKMHC	castration resistant prostate cancer
126	PTEN DISH analysis	TMA core image extraction	Carl Zeiss Axio Scan.Z1 scanner	4096 x 4096	pixel			0.11	micron pixel	UO	UO:0000241	B_2_6_PTEN_Zeiss_4096	B_2_6_PTEN_Zeiss_4096.jpg	Harvard Dataverse	doi:10.7910/DVN/RRKMHC	http://dx.doi.org/10.7910/DVN/RRKMHC	castration resistant prostate cancer
132	PTEN DISH analysis	TMA core image extraction	Carl Zeiss Axio Scan.Z1 scanner	4096 x 4096	pixel			0.11	micron pixel	UO	UO:0000241	B_8_6_PTEN_Zeiss_4096	B_8_6_PTEN_Zeiss_4096.jpg	Harvard Dataverse	doi:10.7910/DVN/RRKMHC	http://dx.doi.org/10.7910/DVN/RRKMHC	castration resistant prostate cancer
133	PTEN DISH analysis	TMA core image extraction	Carl Zeiss Axio Scan.Z1 scanner	4096 x 4096	pixel			0.11	micron pixel	UO	UO:0000241	B_1_7_PTEN_Zeiss_4096	B_1_7_PTEN_Zeiss_4096.jpg	Harvard Dataverse	doi:10.7910/DVN/RRKMHC	http://dx.doi.org/10.7910/DVN/RRKMHC	castration resistant prostate cancer
134	PTEN DISH analysis	TMA core image extraction	Carl Zeiss Axio Scan.Z1 scanner	4096 x 4096	pixel			0.11	micron pixel	UO	UO:0000241	B_2_7_PTEN_Zeiss_4096	B_2_7_PTEN_Zeiss_4096.jpg	Harvard Dataverse	doi:10.7910/DVN/RRKMHC	http://dx.doi.org/10.7910/DVN/RRKMHC	castration resistant prostate cancer
141	PTEN DISH analysis	TMA core image extraction	Carl Zeiss Axio Scan.Z1 scanner	4096 x 4096	pixel			0.11	micron pixel	UO	UO:0000241	B_2_8_PTEN_Zeiss_4096	B_2_8_PTEN_Zeiss_4096.jpg	Harvard Dataverse	doi:10.7910/DVN/RRKMHC	http://dx.doi.org/10.7910/DVN/RRKMHC	lymph node metastasis
142	PTEN DISH analysis	TMA core image extraction	Carl Zeiss Axio Scan.Z1 scanner	4096 x 4096	pixel			0.11	micron pixel	UO	UO:0000241	B_3_8_PTEN_Zeiss_4096	B_3_8_PTEN_Zeiss_4096.jpg	Harvard Dataverse	doi:10.7910/DVN/RRKMHC	http://dx.doi.org/10.7910/DVN/RRKMHC	lymph node metastasis
147	PTEN DISH analysis	TMA core image extraction	Carl Zeiss Axio Scan.Z1 scanner	4096 x 4096	pixel			0.11	micron pixel	UO	UO:0000241	B_8_8_PTEN_Zeiss_4096	B_8_8_PTEN_Zeiss_4096.jpg	Harvard Dataverse	doi:10.7910/DVN/RRKMHC	http://dx.doi.org/10.7910/DVN/RRKMHC	lymph node metastasis
148	PTEN DISH analysis	TMA core image extraction	Carl Zeiss Axio Scan.Z1 scanner	4096 x 4096	pixel			0.11	micron pixel	UO	UO:0000241	B_1_9_PTEN_Zeiss_4096	B_1_9_PTEN_Zeiss_4096.jpg	Harvard Dataverse	doi:10.7910/DVN/RRKMHC	http://dx.doi.org/10.7910/DVN/RRKMHC	lymph node metastasis
149	PTEN DISH analysis	TMA core image extraction	Carl Zeiss Axio Scan.Z1 scanner	4096 x 4096	pixel			0.11	micron pixel	UO	UO:0000241	B_2_9_PTEN_Zeiss_4096	B_2_9_PTEN_Zeiss_4096.jpg	Harvard Dataverse	doi:10.7910/DVN/RRKMHC	http://dx.doi.org/10.7910/DVN/RRKMHC	lymph node metastasis
152	PTEN DISH analysis	TMA core image extraction	Carl Zeiss Axio Scan.Z1 scanner	4096 x 4096	pixel			0.11	micron pixel	UO	UO:0000241	B_5_9_PTEN_Zeiss_4096	B_5_9_PTEN_Zeiss_4096.jpg	Harvard Dataverse	doi:10.7910/DVN/RRKMHC	http://dx.doi.org/10.7910/DVN/RRKMHC	lymph node metastasis
156	PTEN DISH analysis	TMA core image extraction	Carl Zeiss Axio Scan.Z1 scanner	4096 x 4096	pixel			0.11	micron pixel	UO	UO:0000241	B_1_12_PTEN_Zeiss_4096	B_1_12_PTEN_Zeiss_4096.jpg	Harvard Dataverse	doi:10.7910/DVN/RRKMHC	http://dx.doi.org/10.7910/DVN/RRKMHC	distant metastasis
1	PTEN DISH analysis	TMA core image extraction	Hamamatsu C9600 NanoZoomer 2.0-HT Digital slide scanner		pixel			0.23	micron pixel	UO	UO:0000241	PTEN_Hamamatsu.ndpi	PTEN_Hamamatsu.ndpi	Harvard Dataverse	doi:10.7910/DVN/4WEMEQ	http://dx.doi.org/10.7910/DVN/4WEMEQ	benign prostatic hyperplasia
5	PTEN DISH analysis	TMA core image extraction	Hamamatsu C9600 NanoZoomer 2.0-HT Digital slide scanner		pixel			0.23	micron pixel	UO	UO:0000241	PTEN_Hamamatsu.ndpi	PTEN_Hamamatsu.ndpi	Harvard Dataverse	doi:10.7910/DVN/4WEMEQ	http://dx.doi.org/10.7910/DVN/4WEMEQ	benign prostatic hyperplasia
6	PTEN DISH analysis	TMA core image extraction	Hamamatsu C9600 NanoZoomer 2.0-HT Digital slide scanner		pixel			0.23	micron pixel	UO	UO:0000241	PTEN_Hamamatsu.ndpi	PTEN_Hamamatsu.ndpi	Harvard Dataverse	doi:10.7910/DVN/4WEMEQ	http://dx.doi.org/10.7910/DVN/4WEMEQ	benign prostatic hyperplasia
8	PTEN DISH analysis	TMA core image extraction	Hamamatsu C9600 NanoZoomer 2.0-HT Digital slide scanner		pixel			0.23	micron pixel	UO	UO:0000241	PTEN_Hamamatsu.ndpi	PTEN_Hamamatsu.ndpi	Harvard Dataverse	doi:10.7910/DVN/4WEMEQ	http://dx.doi.org/10.7910/DVN/4WEMEQ	benign prostatic hyperplasia
10	PTEN DISH analysis	TMA core image extraction	Hamamatsu C9600 NanoZoomer 2.0-HT Digital slide scanner		pixel			0.23	micron pixel	UO	UO:0000241	PTEN_Hamamatsu.ndpi	PTEN_Hamamatsu.ndpi	Harvard Dataverse	doi:10.7910/DVN/4WEMEQ	http://dx.doi.org/10.7910/DVN/4WEMEQ	benign prostatic hyperplasia
11	PTEN DISH analysis	TMA core image extraction	Hamamatsu C9600 NanoZoomer 2.0-HT Digital slide scanner		pixel			0.23	micron pixel	UO	UO:0000241	PTEN_Hamamatsu.ndpi	PTEN_Hamamatsu.ndpi	Harvard Dataverse	doi:10.7910/DVN/4WEMEQ	http://dx.doi.org/10.7910/DVN/4WEMEQ	benign prostatic hyperplasia
12	PTEN DISH analysis	TMA core image extraction	Hamamatsu C9600 NanoZoomer 2.0-HT Digital slide scanner		pixel			0.23	micron pixel	UO	UO:0000241	PTEN_Hamamatsu.ndpi	PTEN_Hamamatsu.ndpi	Harvard Dataverse	doi:10.7910/DVN/4WEMEQ	http://dx.doi.org/10.7910/DVN/4WEMEQ	benign prostatic hyperplasia
13	PTEN DISH analysis	TMA core image extraction	Hamamatsu C9600 NanoZoomer 2.0-HT Digital slide scanner		pixel			0.23	micron pixel	UO	UO:0000241	PTEN_Hamamatsu.ndpi	PTEN_Hamamatsu.ndpi	Harvard Dataverse	doi:10.7910/DVN/4WEMEQ	http://dx.doi.org/10.7910/DVN/4WEMEQ	benign prostatic hyperplasia
16	PTEN DISH analysis	TMA core image extraction	Hamamatsu C9600 NanoZoomer 2.0-HT Digital slide scanner		pixel			0.23	micron pixel	UO	UO:0000241	PTEN_Hamamatsu.ndpi	PTEN_Hamamatsu.ndpi	Harvard Dataverse	doi:10.7910/DVN/4WEMEQ	http://dx.doi.org/10.7910/DVN/4WEMEQ	benign prostatic hyperplasia
17	PTEN DISH analysis	TMA core image extraction	Hamamatsu C9600 NanoZoomer 2.0-HT Digital slide scanner		pixel			0.23	micron pixel	UO	UO:0000241	PTEN_Hamamatsu.ndpi	PTEN_Hamamatsu.ndpi	Harvard Dataverse	doi:10.7910/DVN/4WEMEQ	http://dx.doi.org/10.7910/DVN/4WEMEQ	benign prostatic hyperplasia
19	PTEN DISH analysis	TMA core image extraction	Hamamatsu C9600 NanoZoomer 2.0-HT Digital slide scanner		pixel			0.23	micron pixel	UO	UO:0000241	PTEN_Hamamatsu.ndpi	PTEN_Hamamatsu.ndpi	Harvard Dataverse	doi:10.7910/DVN/4WEMEQ	http://dx.doi.org/10.7910/DVN/4WEMEQ	benign prostatic hyperplasia
24	PTEN DISH analysis	TMA core image extraction	Hamamatsu C9600 NanoZoomer 2.0-HT Digital slide scanner		pixel			0.23	micron pixel	UO	UO:0000241	PTEN_Hamamatsu.ndpi	PTEN_Hamamatsu.ndpi	Harvard Dataverse	doi:10.7910/DVN/4WEMEQ	http://dx.doi.org/10.7910/DVN/4WEMEQ	benign prostatic hyperplasia
25	PTEN DISH analysis	TMA core image extraction	Hamamatsu C9600 NanoZoomer 2.0-HT Digital slide scanner		pixel			0.23	micron pixel	UO	UO:0000241	PTEN_Hamamatsu.ndpi	PTEN_Hamamatsu.ndpi	Harvard Dataverse	doi:10.7910/DVN/4WEMEQ	http://dx.doi.org/10.7910/DVN/4WEMEQ	benign prostatic hyperplasia
26	PTEN DISH analysis	TMA core image extraction	Hamamatsu C9600 NanoZoomer 2.0-HT Digital slide scanner		pixel			0.23	micron pixel	UO	UO:0000241	PTEN_Hamamatsu.ndpi	PTEN_Hamamatsu.ndpi	Harvard Dataverse	doi:10.7910/DVN/4WEMEQ	http://dx.doi.org/10.7910/DVN/4WEMEQ	benign prostatic hyperplasia
27	PTEN DISH analysis	TMA core image extraction	Hamamatsu C9600 NanoZoomer 2.0-HT Digital slide scanner		pixel			0.23	micron pixel	UO	UO:0000241	PTEN_Hamamatsu.ndpi	PTEN_Hamamatsu.ndpi	Harvard Dataverse	doi:10.7910/DVN/4WEMEQ	http://dx.doi.org/10.7910/DVN/4WEMEQ	benign prostatic hyperplasia
29	PTEN DISH analysis	TMA core image extraction	Hamamatsu C9600 NanoZoomer 2.0-HT Digital slide scanner		pixel			0.23	micron pixel	UO	UO:0000241	PTEN_Hamamatsu.ndpi	PTEN_Hamamatsu.ndpi	Harvard Dataverse	doi:10.7910/DVN/4WEMEQ	http://dx.doi.org/10.7910/DVN/4WEMEQ	benign prostatic hyperplasia
30	PTEN DISH analysis	TMA core image extraction	Hamamatsu C9600 NanoZoomer 2.0-HT Digital slide scanner		pixel			0.23	micron pixel	UO	UO:0000241	PTEN_Hamamatsu.ndpi	PTEN_Hamamatsu.ndpi	Harvard Dataverse	doi:10.7910/DVN/4WEMEQ	http://dx.doi.org/10.7910/DVN/4WEMEQ	radical prostatectomy
35	PTEN DISH analysis	TMA core image extraction	Hamamatsu C9600 NanoZoomer 2.0-HT Digital slide scanner		pixel			0.23	micron pixel	UO	UO:0000241	PTEN_Hamamatsu.ndpi	PTEN_Hamamatsu.ndpi	Harvard Dataverse	doi:10.7910/DVN/4WEMEQ	http://dx.doi.org/10.7910/DVN/4WEMEQ	radical prostatectomy
38	PTEN DISH analysis	TMA core image extraction	Hamamatsu C9600 NanoZoomer 2.0-HT Digital slide scanner		pixel			0.23	micron pixel	UO	UO:0000241	PTEN_Hamamatsu.ndpi	PTEN_Hamamatsu.ndpi	Harvard Dataverse	doi:10.7910/DVN/4WEMEQ	http://dx.doi.org/10.7910/DVN/4WEMEQ	radical prostatectomy
39	PTEN DISH analysis	TMA core image extraction	Hamamatsu C9600 NanoZoomer 2.0-HT Digital slide scanner		pixel			0.23	micron pixel	UO	UO:0000241	PTEN_Hamamatsu.ndpi	PTEN_Hamamatsu.ndpi	Harvard Dataverse	doi:10.7910/DVN/4WEMEQ	http://dx.doi.org/10.7910/DVN/4WEMEQ	radical prostatectomy
40	PTEN DISH analysis	TMA core image extraction	Hamamatsu C9600 NanoZoomer 2.0-HT Digital slide scanner		pixel			0.23	micron pixel	UO	UO:0000241	PTEN_Hamamatsu.ndpi	PTEN_Hamamatsu.ndpi	Harvard Dataverse	doi:10.7910/DVN/4WEMEQ	http://dx.doi.org/10.7910/DVN/4WEMEQ	radical prostatectomy
42	PTEN DISH analysis	TMA core image extraction	Hamamatsu C9600 NanoZoomer 2.0-HT Digital slide scanner		pixel			0.23	micron pixel	UO	UO:0000241	PTEN_Hamamatsu.ndpi	PTEN_Hamamatsu.ndpi	Harvard Dataverse	doi:10.7910/DVN/4WEMEQ	http://dx.doi.org/10.7910/DVN/4WEMEQ	radical prostatectomy
44	PTEN DISH analysis	TMA core image extraction	Hamamatsu C9600 NanoZoomer 2.0-HT Digital slide scanner		pixel			0.23	micron pixel	UO	UO:0000241	PTEN_Hamamatsu.ndpi	PTEN_Hamamatsu.ndpi	Harvard Dataverse	doi:10.7910/DVN/4WEMEQ	http://dx.doi.org/10.7910/DVN/4WEMEQ	radical prostatectomy
45	PTEN DISH analysis	TMA core image extraction	Hamamatsu C9600 NanoZoomer 2.0-HT Digital slide scanner		pixel			0.23	micron pixel	UO	UO:0000241	PTEN_Hamamatsu.ndpi	PTEN_Hamamatsu.ndpi	Harvard Dataverse	doi:10.7910/DVN/4WEMEQ	http://dx.doi.org/10.7910/DVN/4WEMEQ	radical prostatectomy
46	PTEN DISH analysis	TMA core image extraction	Hamamatsu C9600 NanoZoomer 2.0-HT Digital slide scanner		pixel			0.23	micron pixel	UO	UO:0000241	PTEN_Hamamatsu.ndpi	PTEN_Hamamatsu.ndpi	Harvard Dataverse	doi:10.7910/DVN/4WEMEQ	http://dx.doi.org/10.7910/DVN/4WEMEQ	radical prostatectomy
49	PTEN DISH analysis	TMA core image extraction	Hamamatsu C9600 NanoZoomer 2.0-HT Digital slide scanner		pixel			0.23	micron pixel	UO	UO:0000241	PTEN_Hamamatsu.ndpi	PTEN_Hamamatsu.ndpi	Harvard Dataverse	doi:10.7910/DVN/4WEMEQ	http://dx.doi.org/10.7910/DVN/4WEMEQ	radical prostatectomy
50	PTEN DISH analysis	TMA core image extraction	Hamamatsu C9600 NanoZoomer 2.0-HT Digital slide scanner		pixel			0.23	micron pixel	UO	UO:0000241	PTEN_Hamamatsu.ndpi	PTEN_Hamamatsu.ndpi	Harvard Dataverse	doi:10.7910/DVN/4WEMEQ	http://dx.doi.org/10.7910/DVN/4WEMEQ	radical prostatectomy
51	PTEN DISH analysis	TMA core image extraction	Hamamatsu C9600 NanoZoomer 2.0-HT Digital slide scanner		pixel			0.23	micron pixel	UO	UO:0000241	PTEN_Hamamatsu.ndpi	PTEN_Hamamatsu.ndpi	Harvard Dataverse	doi:10.7910/DVN/4WEMEQ	http://dx.doi.org/10.7910/DVN/4WEMEQ	radical prostatectomy
52	PTEN DISH analysis	TMA core image extraction	Hamamatsu C9600 NanoZoomer 2.0-HT Digital slide scanner		pixel			0.23	micron pixel	UO	UO:0000241	PTEN_Hamamatsu.ndpi	PTEN_Hamamatsu.ndpi	Harvard Dataverse	doi:10.7910/DVN/4WEMEQ	http://dx.doi.org/10.7910/DVN/4WEMEQ	radical prostatectomy
53	PTEN DISH analysis	TMA core image extraction	Hamamatsu C9600 NanoZoomer 2.0-HT Digital slide scanner		pixel			0.23	micron pixel	UO	UO:0000241	PTEN_Hamamatsu.ndpi	PTEN_Hamamatsu.ndpi	Harvard Dataverse	doi:10.7910/DVN/4WEMEQ	http://dx.doi.org/10.7910/DVN/4WEMEQ	radical prostatectomy
55	PTEN DISH analysis	TMA core image extraction	Hamamatsu C9600 NanoZoomer 2.0-HT Digital slide scanner		pixel			0.23	micron pixel	UO	UO:0000241	PTEN_Hamamatsu.ndpi	PTEN_Hamamatsu.ndpi	Harvard Dataverse	doi:10.7910/DVN/4WEMEQ	http://dx.doi.org/10.7910/DVN/4WEMEQ	radical prostatectomy
60	PTEN DISH analysis	TMA core image extraction	Hamamatsu C9600 NanoZoomer 2.0-HT Digital slide scanner		pixel			0.23	micron pixel	UO	UO:0000241	PTEN_Hamamatsu.ndpi	PTEN_Hamamatsu.ndpi	Harvard Dataverse	doi:10.7910/DVN/4WEMEQ	http://dx.doi.org/10.7910/DVN/4WEMEQ	radical prostatectomy
62	PTEN DISH analysis	TMA core image extraction	Hamamatsu C9600 NanoZoomer 2.0-HT Digital slide scanner		pixel			0.23	micron pixel	UO	UO:0000241	PTEN_Hamamatsu.ndpi	PTEN_Hamamatsu.ndpi	Harvard Dataverse	doi:10.7910/DVN/4WEMEQ	http://dx.doi.org/10.7910/DVN/4WEMEQ	radical prostatectomy
64	PTEN DISH analysis	TMA core image extraction	Hamamatsu C9600 NanoZoomer 2.0-HT Digital slide scanner		pixel			0.23	micron pixel	UO	UO:0000241	PTEN_Hamamatsu.ndpi	PTEN_Hamamatsu.ndpi	Harvard Dataverse	doi:10.7910/DVN/4WEMEQ	http://dx.doi.org/10.7910/DVN/4WEMEQ	radical prostatectomy
67	PTEN DISH analysis	TMA core image extraction	Hamamatsu C9600 NanoZoomer 2.0-HT Digital slide scanner		pixel			0.23	micron pixel	UO	UO:0000241	PTEN_Hamamatsu.ndpi	PTEN_Hamamatsu.ndpi	Harvard Dataverse	doi:10.7910/DVN/4WEMEQ	http://dx.doi.org/10.7910/DVN/4WEMEQ	radical prostatectomy
69	PTEN DISH analysis	TMA core image extraction	Hamamatsu C9600 NanoZoomer 2.0-HT Digital slide scanner		pixel			0.23	micron pixel	UO	UO:0000241	PTEN_Hamamatsu.ndpi	PTEN_Hamamatsu.ndpi	Harvard Dataverse	doi:10.7910/DVN/4WEMEQ	http://dx.doi.org/10.7910/DVN/4WEMEQ	radical prostatectomy
73	PTEN DISH analysis	TMA core image extraction	Hamamatsu C9600 NanoZoomer 2.0-HT Digital slide scanner		pixel			0.23	micron pixel	UO	UO:0000241	PTEN_Hamamatsu.ndpi	PTEN_Hamamatsu.ndpi	Harvard Dataverse	doi:10.7910/DVN/4WEMEQ	http://dx.doi.org/10.7910/DVN/4WEMEQ	radical prostatectomy
74	PTEN DISH analysis	TMA core image extraction	Hamamatsu C9600 NanoZoomer 2.0-HT Digital slide scanner		pixel			0.23	micron pixel	UO	UO:0000241	PTEN_Hamamatsu.ndpi	PTEN_Hamamatsu.ndpi	Harvard Dataverse	doi:10.7910/DVN/4WEMEQ	http://dx.doi.org/10.7910/DVN/4WEMEQ	radical prostatectomy
75	PTEN DISH analysis	TMA core image extraction	Hamamatsu C9600 NanoZoomer 2.0-HT Digital slide scanner		pixel			0.23	micron pixel	UO	UO:0000241	PTEN_Hamamatsu.ndpi	PTEN_Hamamatsu.ndpi	Harvard Dataverse	doi:10.7910/DVN/4WEMEQ	http://dx.doi.org/10.7910/DVN/4WEMEQ	radical prostatectomy
79	PTEN DISH analysis	TMA core image extraction	Hamamatsu C9600 NanoZoomer 2.0-HT Digital slide scanner		pixel			0.23	micron pixel	UO	UO:0000241	PTEN_Hamamatsu.ndpi	PTEN_Hamamatsu.ndpi	Harvard Dataverse	doi:10.7910/DVN/4WEMEQ	http://dx.doi.org/10.7910/DVN/4WEMEQ	radical prostatectomy
80	PTEN DISH analysis	TMA core image extraction	Hamamatsu C9600 NanoZoomer 2.0-HT Digital slide scanner		pixel			0.23	micron pixel	UO	UO:0000241	PTEN_Hamamatsu.ndpi	PTEN_Hamamatsu.ndpi	Harvard Dataverse	doi:10.7910/DVN/4WEMEQ	http://dx.doi.org/10.7910/DVN/4WEMEQ	radical prostatectomy
83	PTEN DISH analysis	TMA core image extraction	Hamamatsu C9600 NanoZoomer 2.0-HT Digital slide scanner		pixel			0.23	micron pixel	UO	UO:0000241	PTEN_Hamamatsu.ndpi	PTEN_Hamamatsu.ndpi	Harvard Dataverse	doi:10.7910/DVN/4WEMEQ	http://dx.doi.org/10.7910/DVN/4WEMEQ	radical prostatectomy
85	PTEN DISH analysis	TMA core image extraction	Hamamatsu C9600 NanoZoomer 2.0-HT Digital slide scanner		pixel			0.23	micron pixel	UO	UO:0000241	PTEN_Hamamatsu.ndpi	PTEN_Hamamatsu.ndpi	Harvard Dataverse	doi:10.7910/DVN/4WEMEQ	http://dx.doi.org/10.7910/DVN/4WEMEQ	radical prostatectomy
87	PTEN DISH analysis	TMA core image extraction	Hamamatsu C9600 NanoZoomer 2.0-HT Digital slide scanner		pixel			0.23	micron pixel	UO	UO:0000241	PTEN_Hamamatsu.ndpi	PTEN_Hamamatsu.ndpi	Harvard Dataverse	doi:10.7910/DVN/4WEMEQ	http://dx.doi.org/10.7910/DVN/4WEMEQ	radical prostatectomy
88	PTEN DISH analysis	TMA core image extraction	Hamamatsu C9600 NanoZoomer 2.0-HT Digital slide scanner		pixel			0.23	micron pixel	UO	UO:0000241	PTEN_Hamamatsu.ndpi	PTEN_Hamamatsu.ndpi	Harvard Dataverse	doi:10.7910/DVN/4WEMEQ	http://dx.doi.org/10.7910/DVN/4WEMEQ	radical prostatectomy
92	PTEN DISH analysis	TMA core image extraction	Hamamatsu C9600 NanoZoomer 2.0-HT Digital slide scanner		pixel			0.23	micron pixel	UO	UO:0000241	PTEN_Hamamatsu.ndpi	PTEN_Hamamatsu.ndpi	Harvard Dataverse	doi:10.7910/DVN/4WEMEQ	http://dx.doi.org/10.7910/DVN/4WEMEQ	radical prostatectomy
93	PTEN DISH analysis	TMA core image extraction	Hamamatsu C9600 NanoZoomer 2.0-HT Digital slide scanner		pixel			0.23	micron pixel	UO	UO:0000241	PTEN_Hamamatsu.ndpi	PTEN_Hamamatsu.ndpi	Harvard Dataverse	doi:10.7910/DVN/4WEMEQ	http://dx.doi.org/10.7910/DVN/4WEMEQ	radical prostatectomy
95	PTEN DISH analysis	TMA core image extraction	Hamamatsu C9600 NanoZoomer 2.0-HT Digital slide scanner		pixel			0.23	micron pixel	UO	UO:0000241	PTEN_Hamamatsu.ndpi	PTEN_Hamamatsu.ndpi	Harvard Dataverse	doi:10.7910/DVN/4WEMEQ	http://dx.doi.org/10.7910/DVN/4WEMEQ	radical prostatectomy
96	PTEN DISH analysis	TMA core image extraction	Hamamatsu C9600 NanoZoomer 2.0-HT Digital slide scanner		pixel			0.23	micron pixel	UO	UO:0000241	PTEN_Hamamatsu.ndpi	PTEN_Hamamatsu.ndpi	Harvard Dataverse	doi:10.7910/DVN/4WEMEQ	http://dx.doi.org/10.7910/DVN/4WEMEQ	radical prostatectomy
98	PTEN DISH analysis	TMA core image extraction	Hamamatsu C9600 NanoZoomer 2.0-HT Digital slide scanner		pixel			0.23	micron pixel	UO	UO:0000241	PTEN_Hamamatsu.ndpi	PTEN_Hamamatsu.ndpi	Harvard Dataverse	doi:10.7910/DVN/4WEMEQ	http://dx.doi.org/10.7910/DVN/4WEMEQ	radical prostatectomy
100	PTEN DISH analysis	TMA core image extraction	Hamamatsu C9600 NanoZoomer 2.0-HT Digital slide scanner		pixel			0.23	micron pixel	UO	UO:0000241	PTEN_Hamamatsu.ndpi	PTEN_Hamamatsu.ndpi	Harvard Dataverse	doi:10.7910/DVN/4WEMEQ	http://dx.doi.org/10.7910/DVN/4WEMEQ	radical prostatectomy
104	PTEN DISH analysis	TMA core image extraction	Hamamatsu C9600 NanoZoomer 2.0-HT Digital slide scanner		pixel			0.23	micron pixel	UO	UO:0000241	PTEN_Hamamatsu.ndpi	PTEN_Hamamatsu.ndpi	Harvard Dataverse	doi:10.7910/DVN/4WEMEQ	http://dx.doi.org/10.7910/DVN/4WEMEQ	radical prostatectomy
106	PTEN DISH analysis	TMA core image extraction	Hamamatsu C9600 NanoZoomer 2.0-HT Digital slide scanner		pixel			0.23	micron pixel	UO	UO:0000241	PTEN_Hamamatsu.ndpi	PTEN_Hamamatsu.ndpi	Harvard Dataverse	doi:10.7910/DVN/4WEMEQ	http://dx.doi.org/10.7910/DVN/4WEMEQ	radical prostatectomy
107	PTEN DISH analysis	TMA core image extraction	Hamamatsu C9600 NanoZoomer 2.0-HT Digital slide scanner		pixel			0.23	micron pixel	UO	UO:0000241	PTEN_Hamamatsu.ndpi	PTEN_Hamamatsu.ndpi	Harvard Dataverse	doi:10.7910/DVN/4WEMEQ	http://dx.doi.org/10.7910/DVN/4WEMEQ	radical prostatectomy
108	PTEN DISH analysis	TMA core image extraction	Hamamatsu C9600 NanoZoomer 2.0-HT Digital slide scanner		pixel			0.23	micron pixel	UO	UO:0000241	PTEN_Hamamatsu.ndpi	PTEN_Hamamatsu.ndpi	Harvard Dataverse	doi:10.7910/DVN/4WEMEQ	http://dx.doi.org/10.7910/DVN/4WEMEQ	castration resistant prostate cancer
110	PTEN DISH analysis	TMA core image extraction	Hamamatsu C9600 NanoZoomer 2.0-HT Digital slide scanner		pixel			0.23	micron pixel	UO	UO:0000241	PTEN_Hamamatsu.ndpi	PTEN_Hamamatsu.ndpi	Harvard Dataverse	doi:10.7910/DVN/4WEMEQ	http://dx.doi.org/10.7910/DVN/4WEMEQ	castration resistant prostate cancer
111	PTEN DISH analysis	TMA core image extraction	Hamamatsu C9600 NanoZoomer 2.0-HT Digital slide scanner		pixel			0.23	micron pixel	UO	UO:0000241	PTEN_Hamamatsu.ndpi	PTEN_Hamamatsu.ndpi	Harvard Dataverse	doi:10.7910/DVN/4WEMEQ	http://dx.doi.org/10.7910/DVN/4WEMEQ	castration resistant prostate cancer
115	PTEN DISH analysis	TMA core image extraction	Hamamatsu C9600 NanoZoomer 2.0-HT Digital slide scanner		pixel			0.23	micron pixel	UO	UO:0000241	PTEN_Hamamatsu.ndpi	PTEN_Hamamatsu.ndpi	Harvard Dataverse	doi:10.7910/DVN/4WEMEQ	http://dx.doi.org/10.7910/DVN/4WEMEQ	castration resistant prostate cancer
116	PTEN DISH analysis	TMA core image extraction	Hamamatsu C9600 NanoZoomer 2.0-HT Digital slide scanner		pixel			0.23	micron pixel	UO	UO:0000241	PTEN_Hamamatsu.ndpi	PTEN_Hamamatsu.ndpi	Harvard Dataverse	doi:10.7910/DVN/4WEMEQ	http://dx.doi.org/10.7910/DVN/4WEMEQ	castration resistant prostate cancer
121	PTEN DISH analysis	TMA core image extraction	Hamamatsu C9600 NanoZoomer 2.0-HT Digital slide scanner		pixel			0.23	micron pixel	UO	UO:0000241	PTEN_Hamamatsu.ndpi	PTEN_Hamamatsu.ndpi	Harvard Dataverse	doi:10.7910/DVN/4WEMEQ	http://dx.doi.org/10.7910/DVN/4WEMEQ	castration resistant prostate cancer
126	PTEN DISH analysis	TMA core image extraction	Hamamatsu C9600 NanoZoomer 2.0-HT Digital slide scanner		pixel			0.23	micron pixel	UO	UO:0000241	PTEN_Hamamatsu.ndpi	PTEN_Hamamatsu.ndpi	Harvard Dataverse	doi:10.7910/DVN/4WEMEQ	http://dx.doi.org/10.7910/DVN/4WEMEQ	castration resistant prostate cancer
132	PTEN DISH analysis	TMA core image extraction	Hamamatsu C9600 NanoZoomer 2.0-HT Digital slide scanner		pixel			0.23	micron pixel	UO	UO:0000241	PTEN_Hamamatsu.ndpi	PTEN_Hamamatsu.ndpi	Harvard Dataverse	doi:10.7910/DVN/4WEMEQ	http://dx.doi.org/10.7910/DVN/4WEMEQ	castration resistant prostate cancer
133	PTEN DISH analysis	TMA core image extraction	Hamamatsu C9600 NanoZoomer 2.0-HT Digital slide scanner		pixel			0.23	micron pixel	UO	UO:0000241	PTEN_Hamamatsu.ndpi	PTEN_Hamamatsu.ndpi	Harvard Dataverse	doi:10.7910/DVN/4WEMEQ	http://dx.doi.org/10.7910/DVN/4WEMEQ	castration resistant prostate cancer
134	PTEN DISH analysis	TMA core image extraction	Hamamatsu C9600 NanoZoomer 2.0-HT Digital slide scanner		pixel			0.23	micron pixel	UO	UO:0000241	PTEN_Hamamatsu.ndpi	PTEN_Hamamatsu.ndpi	Harvard Dataverse	doi:10.7910/DVN/4WEMEQ	http://dx.doi.org/10.7910/DVN/4WEMEQ	castration resistant prostate cancer
141	PTEN DISH analysis	TMA core image extraction	Hamamatsu C9600 NanoZoomer 2.0-HT Digital slide scanner		pixel			0.23	micron pixel	UO	UO:0000241	PTEN_Hamamatsu.ndpi	PTEN_Hamamatsu.ndpi	Harvard Dataverse	doi:10.7910/DVN/4WEMEQ	http://dx.doi.org/10.7910/DVN/4WEMEQ	lymph node metastasis
142	PTEN DISH analysis	TMA core image extraction	Hamamatsu C9600 NanoZoomer 2.0-HT Digital slide scanner		pixel			0.23	micron pixel	UO	UO:0000241	PTEN_Hamamatsu.ndpi	PTEN_Hamamatsu.ndpi	Harvard Dataverse	doi:10.7910/DVN/4WEMEQ	http://dx.doi.org/10.7910/DVN/4WEMEQ	lymph node metastasis
147	PTEN DISH analysis	TMA core image extraction	Hamamatsu C9600 NanoZoomer 2.0-HT Digital slide scanner		pixel			0.23	micron pixel	UO	UO:0000241	PTEN_Hamamatsu.ndpi	PTEN_Hamamatsu.ndpi	Harvard Dataverse	doi:10.7910/DVN/4WEMEQ	http://dx.doi.org/10.7910/DVN/4WEMEQ	lymph node metastasis
148	PTEN DISH analysis	TMA core image extraction	Hamamatsu C9600 NanoZoomer 2.0-HT Digital slide scanner		pixel			0.23	micron pixel	UO	UO:0000241	PTEN_Hamamatsu.ndpi	PTEN_Hamamatsu.ndpi	Harvard Dataverse	doi:10.7910/DVN/4WEMEQ	http://dx.doi.org/10.7910/DVN/4WEMEQ	lymph node metastasis
149	PTEN DISH analysis	TMA core image extraction	Hamamatsu C9600 NanoZoomer 2.0-HT Digital slide scanner		pixel			0.23	micron pixel	UO	UO:0000241	PTEN_Hamamatsu.ndpi	PTEN_Hamamatsu.ndpi	Harvard Dataverse	doi:10.7910/DVN/4WEMEQ	http://dx.doi.org/10.7910/DVN/4WEMEQ	lymph node metastasis
152	PTEN DISH analysis	TMA core image extraction	Hamamatsu C9600 NanoZoomer 2.0-HT Digital slide scanner		pixel			0.23	micron pixel	UO	UO:0000241	PTEN_Hamamatsu.ndpi	PTEN_Hamamatsu.ndpi	Harvard Dataverse	doi:10.7910/DVN/4WEMEQ	http://dx.doi.org/10.7910/DVN/4WEMEQ	lymph node metastasis
156	PTEN DISH analysis	TMA core image extraction	Hamamatsu C9600 NanoZoomer 2.0-HT Digital slide scanner		pixel			0.23	micron pixel	UO	UO:0000241	PTEN_Hamamatsu.ndpi	PTEN_Hamamatsu.ndpi	Harvard Dataverse	doi:10.7910/DVN/4WEMEQ	http://dx.doi.org/10.7910/DVN/4WEMEQ	distant metastasis
CRPC1	PTEN DISH analysis	Image data	Hamamatsu C9600 NanoZoomer 2.0-HT Digital slide scanner		pixel			0.23	micron pixel	UO	UO:0000241	CRPC1_whole tissue_PTEN	PTEN.zip	Harvard Dataverse	doi:10.7910/DVN/KT4WSK	http://dx.doi.org/10.7910/DVN/KT4WSK	castration resistant prostate cancer
IDCP1	PTEN DISH analysis	Image data	Hamamatsu C9600 NanoZoomer 2.0-HT Digital slide scanner		pixel			0.23	micron pixel	UO	UO:0000241	IDCP1_whole tissue_PTEN	PTEN_IDCP.zip	Harvard Dataverse	doi:10.7910/DVN/KT4WSK	http://dx.doi.org/10.7910/DVN/KT4WSK	intra-ductal carcinoma of the prostate
