# Supplementary material for: A curated collection of tissue microarray images and clinical outcome data of prostate cancer patients
Source: Sci Data. 2017 Mar 14;4:170014. doi: 10.1038/sdata.2017.14 (PMC5349242; doi:10.1038/sdata.2017.14)
Supplement: Supplementary file 1 [file sdata201714-isa1.zip › a_staining_Wild.txt]

Sample Name	Protocol REF	Parameter Value[scanner]	Assay Name	Raw Data File	Comment[Data Repository]	Comment[Data Record Accession]	Comment[Data Record URI]	Factor Value[sample origin]
1	Hematoxylin and eosin staining	Hamamatsu C9600 NanoZoomer 2.0-HT Digital slide scanner	1_staining	A_1_1_HE_Hamamatsu.jpg	Harvard Dataverse	doi:10.7910/DVN/4WEMEQ	http://dx.doi.org/10.7910/DVN/4WEMEQ	radical prostatectomy
5	Hematoxylin and eosin staining	Hamamatsu C9600 NanoZoomer 2.0-HT Digital slide scanner	5_staining	A_7_1_HE_Hamamatsu.jpg	Harvard Dataverse	doi:10.7910/DVN/4WEMEQ	http://dx.doi.org/10.7910/DVN/4WEMEQ	radical prostatectomy
6	Hematoxylin and eosin staining	Hamamatsu C9600 NanoZoomer 2.0-HT Digital slide scanner	6_staining	A_8_1_HE_Hamamatsu.jpg	Harvard Dataverse	doi:10.7910/DVN/4WEMEQ	http://dx.doi.org/10.7910/DVN/4WEMEQ	radical prostatectomy
8	Hematoxylin and eosin staining	Hamamatsu C9600 NanoZoomer 2.0-HT Digital slide scanner	8_staining	A_2_2_HE_Hamamatsu.jpg	Harvard Dataverse	doi:10.7910/DVN/4WEMEQ	http://dx.doi.org/10.7910/DVN/4WEMEQ	radical prostatectomy
10	Hematoxylin and eosin staining	Hamamatsu C9600 NanoZoomer 2.0-HT Digital slide scanner	10_staining	A_4_2_HE_Hamamatsu.jpg	Harvard Dataverse	doi:10.7910/DVN/4WEMEQ	http://dx.doi.org/10.7910/DVN/4WEMEQ	radical prostatectomy
11	Hematoxylin and eosin staining	Hamamatsu C9600 NanoZoomer 2.0-HT Digital slide scanner	11_staining	A_5_2_HE_Hamamatsu.jpg	Harvard Dataverse	doi:10.7910/DVN/4WEMEQ	http://dx.doi.org/10.7910/DVN/4WEMEQ	radical prostatectomy
12	Hematoxylin and eosin staining	Hamamatsu C9600 NanoZoomer 2.0-HT Digital slide scanner	12_staining	A_6_2_HE_Hamamatsu.jpg	Harvard Dataverse	doi:10.7910/DVN/4WEMEQ	http://dx.doi.org/10.7910/DVN/4WEMEQ	radical prostatectomy
13	Hematoxylin and eosin staining	Hamamatsu C9600 NanoZoomer 2.0-HT Digital slide scanner	13_staining	A_7_2_HE_Hamamatsu.jpg	Harvard Dataverse	doi:10.7910/DVN/4WEMEQ	http://dx.doi.org/10.7910/DVN/4WEMEQ	radical prostatectomy
16	Hematoxylin and eosin staining	Hamamatsu C9600 NanoZoomer 2.0-HT Digital slide scanner	16_staining	A_2_3_HE_Hamamatsu.jpg	Harvard Dataverse	doi:10.7910/DVN/4WEMEQ	http://dx.doi.org/10.7910/DVN/4WEMEQ	radical prostatectomy
17	Hematoxylin and eosin staining	Hamamatsu C9600 NanoZoomer 2.0-HT Digital slide scanner	17_staining	A_3_3_HE_Hamamatsu.jpg	Harvard Dataverse	doi:10.7910/DVN/4WEMEQ	http://dx.doi.org/10.7910/DVN/4WEMEQ	radical prostatectomy
19	Hematoxylin and eosin staining	Hamamatsu C9600 NanoZoomer 2.0-HT Digital slide scanner	19_staining	A_5_3_HE_Hamamatsu.jpg	Harvard Dataverse	doi:10.7910/DVN/4WEMEQ	http://dx.doi.org/10.7910/DVN/4WEMEQ	radical prostatectomy
24	Hematoxylin and eosin staining	Hamamatsu C9600 NanoZoomer 2.0-HT Digital slide scanner	24_staining	A_2_4_HE_Hamamatsu.jpg	Harvard Dataverse	doi:10.7910/DVN/4WEMEQ	http://dx.doi.org/10.7910/DVN/4WEMEQ	radical prostatectomy
25	Hematoxylin and eosin staining	Hamamatsu C9600 NanoZoomer 2.0-HT Digital slide scanner	25_staining	A_3_4_HE_Hamamatsu.jpg	Harvard Dataverse	doi:10.7910/DVN/4WEMEQ	http://dx.doi.org/10.7910/DVN/4WEMEQ	radical prostatectomy
26	Hematoxylin and eosin staining	Hamamatsu C9600 NanoZoomer 2.0-HT Digital slide scanner	26_staining	A_4_4_HE_Hamamatsu.jpg	Harvard Dataverse	doi:10.7910/DVN/4WEMEQ	http://dx.doi.org/10.7910/DVN/4WEMEQ	radical prostatectomy
27	Hematoxylin and eosin staining	Hamamatsu C9600 NanoZoomer 2.0-HT Digital slide scanner	27_staining	A_5_4_HE_Hamamatsu.jpg	Harvard Dataverse	doi:10.7910/DVN/4WEMEQ	http://dx.doi.org/10.7910/DVN/4WEMEQ	radical prostatectomy
29	Hematoxylin and eosin staining	Hamamatsu C9600 NanoZoomer 2.0-HT Digital slide scanner	29_staining	A_8_4_HE_Hamamatsu.jpg	Harvard Dataverse	doi:10.7910/DVN/4WEMEQ	http://dx.doi.org/10.7910/DVN/4WEMEQ	radical prostatectomy
30	Hematoxylin and eosin staining	Hamamatsu C9600 NanoZoomer 2.0-HT Digital slide scanner	30_staining	A_6_6_HE_Hamamatsu.jpg	Harvard Dataverse	doi:10.7910/DVN/4WEMEQ	http://dx.doi.org/10.7910/DVN/4WEMEQ	radical prostatectomy
35	Hematoxylin and eosin staining	Hamamatsu C9600 NanoZoomer 2.0-HT Digital slide scanner	35_staining	A_3_7_HE_Hamamatsu.jpg	Harvard Dataverse	doi:10.7910/DVN/4WEMEQ	http://dx.doi.org/10.7910/DVN/4WEMEQ	radical prostatectomy
38	Hematoxylin and eosin staining	Hamamatsu C9600 NanoZoomer 2.0-HT Digital slide scanner	38_staining	A_6_7_HE_Hamamatsu.jpg	Harvard Dataverse	doi:10.7910/DVN/4WEMEQ	http://dx.doi.org/10.7910/DVN/4WEMEQ	radical prostatectomy
39	Hematoxylin and eosin staining	Hamamatsu C9600 NanoZoomer 2.0-HT Digital slide scanner	39_staining	A_7_7_HE_Hamamatsu.jpg	Harvard Dataverse	doi:10.7910/DVN/4WEMEQ	http://dx.doi.org/10.7910/DVN/4WEMEQ	radical prostatectomy
40	Hematoxylin and eosin staining	Hamamatsu C9600 NanoZoomer 2.0-HT Digital slide scanner	40_staining	A_8_7_HE_Hamamatsu.jpg	Harvard Dataverse	doi:10.7910/DVN/4WEMEQ	http://dx.doi.org/10.7910/DVN/4WEMEQ	radical prostatectomy
42	Hematoxylin and eosin staining	Hamamatsu C9600 NanoZoomer 2.0-HT Digital slide scanner	42_staining	A_2_8_HE_Hamamatsu.jpg	Harvard Dataverse	doi:10.7910/DVN/4WEMEQ	http://dx.doi.org/10.7910/DVN/4WEMEQ	radical prostatectomy
44	Hematoxylin and eosin staining	Hamamatsu C9600 NanoZoomer 2.0-HT Digital slide scanner	44_staining	A_4_8_HE_Hamamatsu.jpg	Harvard Dataverse	doi:10.7910/DVN/4WEMEQ	http://dx.doi.org/10.7910/DVN/4WEMEQ	radical prostatectomy
45	Hematoxylin and eosin staining	Hamamatsu C9600 NanoZoomer 2.0-HT Digital slide scanner	45_staining	A_6_8_HE_Hamamatsu.jpg	Harvard Dataverse	doi:10.7910/DVN/4WEMEQ	http://dx.doi.org/10.7910/DVN/4WEMEQ	radical prostatectomy
46	Hematoxylin and eosin staining	Hamamatsu C9600 NanoZoomer 2.0-HT Digital slide scanner	46_staining	A_7_8_HE_Hamamatsu.jpg	Harvard Dataverse	doi:10.7910/DVN/4WEMEQ	http://dx.doi.org/10.7910/DVN/4WEMEQ	radical prostatectomy
49	Hematoxylin and eosin staining	Hamamatsu C9600 NanoZoomer 2.0-HT Digital slide scanner	49_staining	A_2_9_HE_Hamamatsu.jpg	Harvard Dataverse	doi:10.7910/DVN/4WEMEQ	http://dx.doi.org/10.7910/DVN/4WEMEQ	radical prostatectomy
50	Hematoxylin and eosin staining	Hamamatsu C9600 NanoZoomer 2.0-HT Digital slide scanner	50_staining	A_3_9_HE_Hamamatsu.jpg	Harvard Dataverse	doi:10.7910/DVN/4WEMEQ	http://dx.doi.org/10.7910/DVN/4WEMEQ	radical prostatectomy
51	Hematoxylin and eosin staining	Hamamatsu C9600 NanoZoomer 2.0-HT Digital slide scanner	51_staining	A_4_9_HE_Hamamatsu.jpg	Harvard Dataverse	doi:10.7910/DVN/4WEMEQ	http://dx.doi.org/10.7910/DVN/4WEMEQ	radical prostatectomy
52	Hematoxylin and eosin staining	Hamamatsu C9600 NanoZoomer 2.0-HT Digital slide scanner	52_staining	A_5_9_HE_Hamamatsu.jpg	Harvard Dataverse	doi:10.7910/DVN/4WEMEQ	http://dx.doi.org/10.7910/DVN/4WEMEQ	radical prostatectomy
53	Hematoxylin and eosin staining	Hamamatsu C9600 NanoZoomer 2.0-HT Digital slide scanner	53_staining	A_6_9_HE_Hamamatsu.jpg	Harvard Dataverse	doi:10.7910/DVN/4WEMEQ	http://dx.doi.org/10.7910/DVN/4WEMEQ	radical prostatectomy
55	Hematoxylin and eosin staining	Hamamatsu C9600 NanoZoomer 2.0-HT Digital slide scanner	55_staining	A_8_9_HE_Hamamatsu.jpg	Harvard Dataverse	doi:10.7910/DVN/4WEMEQ	http://dx.doi.org/10.7910/DVN/4WEMEQ	radical prostatectomy
60	Hematoxylin and eosin staining	Hamamatsu C9600 NanoZoomer 2.0-HT Digital slide scanner	60_staining	A_5_10_HE_Hamamatsu.jpg	Harvard Dataverse	doi:10.7910/DVN/4WEMEQ	http://dx.doi.org/10.7910/DVN/4WEMEQ	radical prostatectomy
62	Hematoxylin and eosin staining	Hamamatsu C9600 NanoZoomer 2.0-HT Digital slide scanner	62_staining	A_7_10_HE_Hamamatsu.jpg	Harvard Dataverse	doi:10.7910/DVN/4WEMEQ	http://dx.doi.org/10.7910/DVN/4WEMEQ	radical prostatectomy
64	Hematoxylin and eosin staining	Hamamatsu C9600 NanoZoomer 2.0-HT Digital slide scanner	64_staining	A_1_11_HE_Hamamatsu.jpg	Harvard Dataverse	doi:10.7910/DVN/4WEMEQ	http://dx.doi.org/10.7910/DVN/4WEMEQ	radical prostatectomy
67	Hematoxylin and eosin staining	Hamamatsu C9600 NanoZoomer 2.0-HT Digital slide scanner	67_staining	A_4_11_HE_Hamamatsu.jpg	Harvard Dataverse	doi:10.7910/DVN/4WEMEQ	http://dx.doi.org/10.7910/DVN/4WEMEQ	radical prostatectomy
69	Hematoxylin and eosin staining	Hamamatsu C9600 NanoZoomer 2.0-HT Digital slide scanner	69_staining	A_6_11_HE_Hamamatsu.jpg	Harvard Dataverse	doi:10.7910/DVN/4WEMEQ	http://dx.doi.org/10.7910/DVN/4WEMEQ	radical prostatectomy
73	Hematoxylin and eosin staining	Hamamatsu C9600 NanoZoomer 2.0-HT Digital slide scanner	73_staining	A_2_12_HE_Hamamatsu.jpg	Harvard Dataverse	doi:10.7910/DVN/4WEMEQ	http://dx.doi.org/10.7910/DVN/4WEMEQ	radical prostatectomy
74	Hematoxylin and eosin staining	Hamamatsu C9600 NanoZoomer 2.0-HT Digital slide scanner	74_staining	A_3_12_HE_Hamamatsu.jpg	Harvard Dataverse	doi:10.7910/DVN/4WEMEQ	http://dx.doi.org/10.7910/DVN/4WEMEQ	radical prostatectomy
75	Hematoxylin and eosin staining	Hamamatsu C9600 NanoZoomer 2.0-HT Digital slide scanner	75_staining	A_4_12_HE_Hamamatsu.jpg	Harvard Dataverse	doi:10.7910/DVN/4WEMEQ	http://dx.doi.org/10.7910/DVN/4WEMEQ	castration resistant prostate cancer
79	Hematoxylin and eosin staining	Hamamatsu C9600 NanoZoomer 2.0-HT Digital slide scanner	79_staining	A_8_12_HE_Hamamatsu.jpg	Harvard Dataverse	doi:10.7910/DVN/4WEMEQ	http://dx.doi.org/10.7910/DVN/4WEMEQ	castration resistant prostate cancer
80	Hematoxylin and eosin staining	Hamamatsu C9600 NanoZoomer 2.0-HT Digital slide scanner	80_staining	A_1_13_HE_Hamamatsu.jpg	Harvard Dataverse	doi:10.7910/DVN/4WEMEQ	http://dx.doi.org/10.7910/DVN/4WEMEQ	castration resistant prostate cancer
83	Hematoxylin and eosin staining	Hamamatsu C9600 NanoZoomer 2.0-HT Digital slide scanner	83_staining	A_4_13_HE_Hamamatsu.jpg	Harvard Dataverse	doi:10.7910/DVN/4WEMEQ	http://dx.doi.org/10.7910/DVN/4WEMEQ	castration resistant prostate cancer
85	Hematoxylin and eosin staining	Hamamatsu C9600 NanoZoomer 2.0-HT Digital slide scanner	85_staining	A_6_13_HE_Hamamatsu.jpg	Harvard Dataverse	doi:10.7910/DVN/4WEMEQ	http://dx.doi.org/10.7910/DVN/4WEMEQ	castration resistant prostate cancer
87	Hematoxylin and eosin staining	Hamamatsu C9600 NanoZoomer 2.0-HT Digital slide scanner	87_staining	B_1_1_HE_Hamamatsu.jpg	Harvard Dataverse	doi:10.7910/DVN/4WEMEQ	http://dx.doi.org/10.7910/DVN/4WEMEQ	castration resistant prostate cancer
88	Hematoxylin and eosin staining	Hamamatsu C9600 NanoZoomer 2.0-HT Digital slide scanner	88_staining	B_2_1_HE_Hamamatsu.jpg	Harvard Dataverse	doi:10.7910/DVN/4WEMEQ	http://dx.doi.org/10.7910/DVN/4WEMEQ	castration resistant prostate cancer
92	Hematoxylin and eosin staining	Hamamatsu C9600 NanoZoomer 2.0-HT Digital slide scanner	92_staining	B_7_1_HE_Hamamatsu.jpg	Harvard Dataverse	doi:10.7910/DVN/4WEMEQ	http://dx.doi.org/10.7910/DVN/4WEMEQ	castration resistant prostate cancer
93	Hematoxylin and eosin staining	Hamamatsu C9600 NanoZoomer 2.0-HT Digital slide scanner	93_staining	B_8_1_HE_Hamamatsu.jpg	Harvard Dataverse	doi:10.7910/DVN/4WEMEQ	http://dx.doi.org/10.7910/DVN/4WEMEQ	castration resistant prostate cancer
95	Hematoxylin and eosin staining	Hamamatsu C9600 NanoZoomer 2.0-HT Digital slide scanner	95_staining	B_2_2_HE_Hamamatsu.jpg	Harvard Dataverse	doi:10.7910/DVN/4WEMEQ	http://dx.doi.org/10.7910/DVN/4WEMEQ	castration resistant prostate cancer
96	Hematoxylin and eosin staining	Hamamatsu C9600 NanoZoomer 2.0-HT Digital slide scanner	96_staining	B_3_2_HE_Hamamatsu.jpg	Harvard Dataverse	doi:10.7910/DVN/4WEMEQ	http://dx.doi.org/10.7910/DVN/4WEMEQ	lymph node metastasis
98	Hematoxylin and eosin staining	Hamamatsu C9600 NanoZoomer 2.0-HT Digital slide scanner	98_staining	B_5_2_HE_Hamamatsu.jpg	Harvard Dataverse	doi:10.7910/DVN/4WEMEQ	http://dx.doi.org/10.7910/DVN/4WEMEQ	lymph node metastasis
100	Hematoxylin and eosin staining	Hamamatsu C9600 NanoZoomer 2.0-HT Digital slide scanner	100_staining	B_7_2_HE_Hamamatsu.jpg	Harvard Dataverse	doi:10.7910/DVN/4WEMEQ	http://dx.doi.org/10.7910/DVN/4WEMEQ	lymph node metastasis
104	Hematoxylin and eosin staining	Hamamatsu C9600 NanoZoomer 2.0-HT Digital slide scanner	104_staining	B_3_3_HE_Hamamatsu.jpg	Harvard Dataverse	doi:10.7910/DVN/4WEMEQ	http://dx.doi.org/10.7910/DVN/4WEMEQ	lymph node metastasis
106	Hematoxylin and eosin staining	Hamamatsu C9600 NanoZoomer 2.0-HT Digital slide scanner	106_staining	B_5_3_HE_Hamamatsu.jpg	Harvard Dataverse	doi:10.7910/DVN/4WEMEQ	http://dx.doi.org/10.7910/DVN/4WEMEQ	lymph node metastasis
107	Hematoxylin and eosin staining	Hamamatsu C9600 NanoZoomer 2.0-HT Digital slide scanner	107_staining	B_6_3_HE_Hamamatsu.jpg	Harvard Dataverse	doi:10.7910/DVN/4WEMEQ	http://dx.doi.org/10.7910/DVN/4WEMEQ	lymph node metastasis
108	Hematoxylin and eosin staining	Hamamatsu C9600 NanoZoomer 2.0-HT Digital slide scanner	108_staining	B_7_3_HE_Hamamatsu.jpg	Harvard Dataverse	doi:10.7910/DVN/4WEMEQ	http://dx.doi.org/10.7910/DVN/4WEMEQ	distant metastasis
110	Hematoxylin and eosin staining	Hamamatsu C9600 NanoZoomer 2.0-HT Digital slide scanner	110_staining	B_1_4_HE_Hamamatsu.jpg	Harvard Dataverse	doi:10.7910/DVN/4WEMEQ	http://dx.doi.org/10.7910/DVN/4WEMEQ	benign prostatic hyperplasia
111	Hematoxylin and eosin staining	Hamamatsu C9600 NanoZoomer 2.0-HT Digital slide scanner	111_staining	B_2_4_HE_Hamamatsu.jpg	Harvard Dataverse	doi:10.7910/DVN/4WEMEQ	http://dx.doi.org/10.7910/DVN/4WEMEQ	benign prostatic hyperplasia
115	Hematoxylin and eosin staining	Hamamatsu C9600 NanoZoomer 2.0-HT Digital slide scanner	115_staining	B_7_4_HE_Hamamatsu.jpg	Harvard Dataverse	doi:10.7910/DVN/4WEMEQ	http://dx.doi.org/10.7910/DVN/4WEMEQ	benign prostatic hyperplasia
116	Hematoxylin and eosin staining	Hamamatsu C9600 NanoZoomer 2.0-HT Digital slide scanner	116_staining	B_8_4_HE_Hamamatsu.jpg	Harvard Dataverse	doi:10.7910/DVN/4WEMEQ	http://dx.doi.org/10.7910/DVN/4WEMEQ	benign prostatic hyperplasia
121	Hematoxylin and eosin staining	Hamamatsu C9600 NanoZoomer 2.0-HT Digital slide scanner	121_staining	B_5_5_HE_Hamamatsu.jpg	Harvard Dataverse	doi:10.7910/DVN/4WEMEQ	http://dx.doi.org/10.7910/DVN/4WEMEQ	benign prostatic hyperplasia
126	Hematoxylin and eosin staining	Hamamatsu C9600 NanoZoomer 2.0-HT Digital slide scanner	126_staining	B_2_6_HE_Hamamatsu.jpg	Harvard Dataverse	doi:10.7910/DVN/4WEMEQ	http://dx.doi.org/10.7910/DVN/4WEMEQ	benign prostatic hyperplasia
132	Hematoxylin and eosin staining	Hamamatsu C9600 NanoZoomer 2.0-HT Digital slide scanner	132_staining	B_8_6_HE_Hamamatsu.jpg	Harvard Dataverse	doi:10.7910/DVN/4WEMEQ	http://dx.doi.org/10.7910/DVN/4WEMEQ	benign prostatic hyperplasia
133	Hematoxylin and eosin staining	Hamamatsu C9600 NanoZoomer 2.0-HT Digital slide scanner	133_staining	B_1_7_HE_Hamamatsu.jpg	Harvard Dataverse	doi:10.7910/DVN/4WEMEQ	http://dx.doi.org/10.7910/DVN/4WEMEQ	benign prostatic hyperplasia
134	Hematoxylin and eosin staining	Hamamatsu C9600 NanoZoomer 2.0-HT Digital slide scanner	134_staining	B_2_7_HE_Hamamatsu.jpg	Harvard Dataverse	doi:10.7910/DVN/4WEMEQ	http://dx.doi.org/10.7910/DVN/4WEMEQ	benign prostatic hyperplasia
141	Hematoxylin and eosin staining	Hamamatsu C9600 NanoZoomer 2.0-HT Digital slide scanner	141_staining	B_2_8_HE_Hamamatsu.jpg	Harvard Dataverse	doi:10.7910/DVN/4WEMEQ	http://dx.doi.org/10.7910/DVN/4WEMEQ	benign prostatic hyperplasia
142	Hematoxylin and eosin staining	Hamamatsu C9600 NanoZoomer 2.0-HT Digital slide scanner	142_staining	B_3_8_HE_Hamamatsu.jpg	Harvard Dataverse	doi:10.7910/DVN/4WEMEQ	http://dx.doi.org/10.7910/DVN/4WEMEQ	benign prostatic hyperplasia
147	Hematoxylin and eosin staining	Hamamatsu C9600 NanoZoomer 2.0-HT Digital slide scanner	147_staining	B_8_8_HE_Hamamatsu.jpg	Harvard Dataverse	doi:10.7910/DVN/4WEMEQ	http://dx.doi.org/10.7910/DVN/4WEMEQ	benign prostatic hyperplasia
148	Hematoxylin and eosin staining	Hamamatsu C9600 NanoZoomer 2.0-HT Digital slide scanner	148_staining	B_1_9_HE_Hamamatsu.jpg	Harvard Dataverse	doi:10.7910/DVN/4WEMEQ	http://dx.doi.org/10.7910/DVN/4WEMEQ	benign prostatic hyperplasia
149	Hematoxylin and eosin staining	Hamamatsu C9600 NanoZoomer 2.0-HT Digital slide scanner	149_staining	B_2_9_HE_Hamamatsu.jpg	Harvard Dataverse	doi:10.7910/DVN/4WEMEQ	http://dx.doi.org/10.7910/DVN/4WEMEQ	benign prostatic hyperplasia
152	Hematoxylin and eosin staining	Hamamatsu C9600 NanoZoomer 2.0-HT Digital slide scanner	152_staining	B_5_9_HE_Hamamatsu.jpg	Harvard Dataverse	doi:10.7910/DVN/4WEMEQ	http://dx.doi.org/10.7910/DVN/4WEMEQ	benign prostatic hyperplasia
156	Hematoxylin and eosin staining	Hamamatsu C9600 NanoZoomer 2.0-HT Digital slide scanner	156_staining	B_1_12_HE_Hamamatsu.jpg	Harvard Dataverse	doi:10.7910/DVN/4WEMEQ	http://dx.doi.org/10.7910/DVN/4WEMEQ	benign prostatic hyperplasia
1	Hematoxylin and eosin staining	Hamamatsu C9600 NanoZoomer 2.0-HT Digital slide scanner	1_staining	HE_Hamamatsu.ndpi	Harvard Dataverse	doi:10.7910/DVN/GG0D7G	http://dx.doi.org/10.7910/DVN/GG0D7G	radical prostatectomy
5	Hematoxylin and eosin staining	Hamamatsu C9600 NanoZoomer 2.0-HT Digital slide scanner	5_staining	HE_Hamamatsu.ndpi	Harvard Dataverse	doi:10.7910/DVN/GG0D7G	http://dx.doi.org/10.7910/DVN/GG0D7G	radical prostatectomy
6	Hematoxylin and eosin staining	Hamamatsu C9600 NanoZoomer 2.0-HT Digital slide scanner	6_staining	HE_Hamamatsu.ndpi	Harvard Dataverse	doi:10.7910/DVN/GG0D7G	http://dx.doi.org/10.7910/DVN/GG0D7G	radical prostatectomy
8	Hematoxylin and eosin staining	Hamamatsu C9600 NanoZoomer 2.0-HT Digital slide scanner	8_staining	HE_Hamamatsu.ndpi	Harvard Dataverse	doi:10.7910/DVN/GG0D7G	http://dx.doi.org/10.7910/DVN/GG0D7G	radical prostatectomy
10	Hematoxylin and eosin staining	Hamamatsu C9600 NanoZoomer 2.0-HT Digital slide scanner	10_staining	HE_Hamamatsu.ndpi	Harvard Dataverse	doi:10.7910/DVN/GG0D7G	http://dx.doi.org/10.7910/DVN/GG0D7G	radical prostatectomy
11	Hematoxylin and eosin staining	Hamamatsu C9600 NanoZoomer 2.0-HT Digital slide scanner	11_staining	HE_Hamamatsu.ndpi	Harvard Dataverse	doi:10.7910/DVN/GG0D7G	http://dx.doi.org/10.7910/DVN/GG0D7G	radical prostatectomy
12	Hematoxylin and eosin staining	Hamamatsu C9600 NanoZoomer 2.0-HT Digital slide scanner	12_staining	HE_Hamamatsu.ndpi	Harvard Dataverse	doi:10.7910/DVN/GG0D7G	http://dx.doi.org/10.7910/DVN/GG0D7G	radical prostatectomy
13	Hematoxylin and eosin staining	Hamamatsu C9600 NanoZoomer 2.0-HT Digital slide scanner	13_staining	HE_Hamamatsu.ndpi	Harvard Dataverse	doi:10.7910/DVN/GG0D7G	http://dx.doi.org/10.7910/DVN/GG0D7G	radical prostatectomy
16	Hematoxylin and eosin staining	Hamamatsu C9600 NanoZoomer 2.0-HT Digital slide scanner	16_staining	HE_Hamamatsu.ndpi	Harvard Dataverse	doi:10.7910/DVN/GG0D7G	http://dx.doi.org/10.7910/DVN/GG0D7G	radical prostatectomy
17	Hematoxylin and eosin staining	Hamamatsu C9600 NanoZoomer 2.0-HT Digital slide scanner	17_staining	HE_Hamamatsu.ndpi	Harvard Dataverse	doi:10.7910/DVN/GG0D7G	http://dx.doi.org/10.7910/DVN/GG0D7G	radical prostatectomy
19	Hematoxylin and eosin staining	Hamamatsu C9600 NanoZoomer 2.0-HT Digital slide scanner	19_staining	HE_Hamamatsu.ndpi	Harvard Dataverse	doi:10.7910/DVN/GG0D7G	http://dx.doi.org/10.7910/DVN/GG0D7G	radical prostatectomy
24	Hematoxylin and eosin staining	Hamamatsu C9600 NanoZoomer 2.0-HT Digital slide scanner	24_staining	HE_Hamamatsu.ndpi	Harvard Dataverse	doi:10.7910/DVN/GG0D7G	http://dx.doi.org/10.7910/DVN/GG0D7G	radical prostatectomy
25	Hematoxylin and eosin staining	Hamamatsu C9600 NanoZoomer 2.0-HT Digital slide scanner	25_staining	HE_Hamamatsu.ndpi	Harvard Dataverse	doi:10.7910/DVN/GG0D7G	http://dx.doi.org/10.7910/DVN/GG0D7G	radical prostatectomy
26	Hematoxylin and eosin staining	Hamamatsu C9600 NanoZoomer 2.0-HT Digital slide scanner	26_staining	HE_Hamamatsu.ndpi	Harvard Dataverse	doi:10.7910/DVN/GG0D7G	http://dx.doi.org/10.7910/DVN/GG0D7G	radical prostatectomy
27	Hematoxylin and eosin staining	Hamamatsu C9600 NanoZoomer 2.0-HT Digital slide scanner	27_staining	HE_Hamamatsu.ndpi	Harvard Dataverse	doi:10.7910/DVN/GG0D7G	http://dx.doi.org/10.7910/DVN/GG0D7G	radical prostatectomy
29	Hematoxylin and eosin staining	Hamamatsu C9600 NanoZoomer 2.0-HT Digital slide scanner	29_staining	HE_Hamamatsu.ndpi	Harvard Dataverse	doi:10.7910/DVN/GG0D7G	http://dx.doi.org/10.7910/DVN/GG0D7G	radical prostatectomy
30	Hematoxylin and eosin staining	Hamamatsu C9600 NanoZoomer 2.0-HT Digital slide scanner	30_staining	HE_Hamamatsu.ndpi	Harvard Dataverse	doi:10.7910/DVN/GG0D7G	http://dx.doi.org/10.7910/DVN/GG0D7G	radical prostatectomy
35	Hematoxylin and eosin staining	Hamamatsu C9600 NanoZoomer 2.0-HT Digital slide scanner	35_staining	HE_Hamamatsu.ndpi	Harvard Dataverse	doi:10.7910/DVN/GG0D7G	http://dx.doi.org/10.7910/DVN/GG0D7G	radical prostatectomy
38	Hematoxylin and eosin staining	Hamamatsu C9600 NanoZoomer 2.0-HT Digital slide scanner	38_staining	HE_Hamamatsu.ndpi	Harvard Dataverse	doi:10.7910/DVN/GG0D7G	http://dx.doi.org/10.7910/DVN/GG0D7G	radical prostatectomy
39	Hematoxylin and eosin staining	Hamamatsu C9600 NanoZoomer 2.0-HT Digital slide scanner	39_staining	HE_Hamamatsu.ndpi	Harvard Dataverse	doi:10.7910/DVN/GG0D7G	http://dx.doi.org/10.7910/DVN/GG0D7G	radical prostatectomy
40	Hematoxylin and eosin staining	Hamamatsu C9600 NanoZoomer 2.0-HT Digital slide scanner	40_staining	HE_Hamamatsu.ndpi	Harvard Dataverse	doi:10.7910/DVN/GG0D7G	http://dx.doi.org/10.7910/DVN/GG0D7G	radical prostatectomy
42	Hematoxylin and eosin staining	Hamamatsu C9600 NanoZoomer 2.0-HT Digital slide scanner	42_staining	HE_Hamamatsu.ndpi	Harvard Dataverse	doi:10.7910/DVN/GG0D7G	http://dx.doi.org/10.7910/DVN/GG0D7G	radical prostatectomy
44	Hematoxylin and eosin staining	Hamamatsu C9600 NanoZoomer 2.0-HT Digital slide scanner	44_staining	HE_Hamamatsu.ndpi	Harvard Dataverse	doi:10.7910/DVN/GG0D7G	http://dx.doi.org/10.7910/DVN/GG0D7G	radical prostatectomy
45	Hematoxylin and eosin staining	Hamamatsu C9600 NanoZoomer 2.0-HT Digital slide scanner	45_staining	HE_Hamamatsu.ndpi	Harvard Dataverse	doi:10.7910/DVN/GG0D7G	http://dx.doi.org/10.7910/DVN/GG0D7G	radical prostatectomy
46	Hematoxylin and eosin staining	Hamamatsu C9600 NanoZoomer 2.0-HT Digital slide scanner	46_staining	HE_Hamamatsu.ndpi	Harvard Dataverse	doi:10.7910/DVN/GG0D7G	http://dx.doi.org/10.7910/DVN/GG0D7G	radical prostatectomy
49	Hematoxylin and eosin staining	Hamamatsu C9600 NanoZoomer 2.0-HT Digital slide scanner	49_staining	HE_Hamamatsu.ndpi	Harvard Dataverse	doi:10.7910/DVN/GG0D7G	http://dx.doi.org/10.7910/DVN/GG0D7G	radical prostatectomy
50	Hematoxylin and eosin staining	Hamamatsu C9600 NanoZoomer 2.0-HT Digital slide scanner	50_staining	HE_Hamamatsu.ndpi	Harvard Dataverse	doi:10.7910/DVN/GG0D7G	http://dx.doi.org/10.7910/DVN/GG0D7G	radical prostatectomy
51	Hematoxylin and eosin staining	Hamamatsu C9600 NanoZoomer 2.0-HT Digital slide scanner	51_staining	HE_Hamamatsu.ndpi	Harvard Dataverse	doi:10.7910/DVN/GG0D7G	http://dx.doi.org/10.7910/DVN/GG0D7G	radical prostatectomy
52	Hematoxylin and eosin staining	Hamamatsu C9600 NanoZoomer 2.0-HT Digital slide scanner	52_staining	HE_Hamamatsu.ndpi	Harvard Dataverse	doi:10.7910/DVN/GG0D7G	http://dx.doi.org/10.7910/DVN/GG0D7G	radical prostatectomy
53	Hematoxylin and eosin staining	Hamamatsu C9600 NanoZoomer 2.0-HT Digital slide scanner	53_staining	HE_Hamamatsu.ndpi	Harvard Dataverse	doi:10.7910/DVN/GG0D7G	http://dx.doi.org/10.7910/DVN/GG0D7G	radical prostatectomy
55	Hematoxylin and eosin staining	Hamamatsu C9600 NanoZoomer 2.0-HT Digital slide scanner	55_staining	HE_Hamamatsu.ndpi	Harvard Dataverse	doi:10.7910/DVN/GG0D7G	http://dx.doi.org/10.7910/DVN/GG0D7G	radical prostatectomy
60	Hematoxylin and eosin staining	Hamamatsu C9600 NanoZoomer 2.0-HT Digital slide scanner	60_staining	HE_Hamamatsu.ndpi	Harvard Dataverse	doi:10.7910/DVN/GG0D7G	http://dx.doi.org/10.7910/DVN/GG0D7G	radical prostatectomy
62	Hematoxylin and eosin staining	Hamamatsu C9600 NanoZoomer 2.0-HT Digital slide scanner	62_staining	HE_Hamamatsu.ndpi	Harvard Dataverse	doi:10.7910/DVN/GG0D7G	http://dx.doi.org/10.7910/DVN/GG0D7G	radical prostatectomy
64	Hematoxylin and eosin staining	Hamamatsu C9600 NanoZoomer 2.0-HT Digital slide scanner	64_staining	HE_Hamamatsu.ndpi	Harvard Dataverse	doi:10.7910/DVN/GG0D7G	http://dx.doi.org/10.7910/DVN/GG0D7G	radical prostatectomy
67	Hematoxylin and eosin staining	Hamamatsu C9600 NanoZoomer 2.0-HT Digital slide scanner	67_staining	HE_Hamamatsu.ndpi	Harvard Dataverse	doi:10.7910/DVN/GG0D7G	http://dx.doi.org/10.7910/DVN/GG0D7G	radical prostatectomy
69	Hematoxylin and eosin staining	Hamamatsu C9600 NanoZoomer 2.0-HT Digital slide scanner	69_staining	HE_Hamamatsu.ndpi	Harvard Dataverse	doi:10.7910/DVN/GG0D7G	http://dx.doi.org/10.7910/DVN/GG0D7G	radical prostatectomy
73	Hematoxylin and eosin staining	Hamamatsu C9600 NanoZoomer 2.0-HT Digital slide scanner	73_staining	HE_Hamamatsu.ndpi	Harvard Dataverse	doi:10.7910/DVN/GG0D7G	http://dx.doi.org/10.7910/DVN/GG0D7G	radical prostatectomy
74	Hematoxylin and eosin staining	Hamamatsu C9600 NanoZoomer 2.0-HT Digital slide scanner	74_staining	HE_Hamamatsu.ndpi	Harvard Dataverse	doi:10.7910/DVN/GG0D7G	http://dx.doi.org/10.7910/DVN/GG0D7G	radical prostatectomy
75	Hematoxylin and eosin staining	Hamamatsu C9600 NanoZoomer 2.0-HT Digital slide scanner	75_staining	HE_Hamamatsu.ndpi	Harvard Dataverse	doi:10.7910/DVN/GG0D7G	http://dx.doi.org/10.7910/DVN/GG0D7G	castration resistant prostate cancer
79	Hematoxylin and eosin staining	Hamamatsu C9600 NanoZoomer 2.0-HT Digital slide scanner	79_staining	HE_Hamamatsu.ndpi	Harvard Dataverse	doi:10.7910/DVN/GG0D7G	http://dx.doi.org/10.7910/DVN/GG0D7G	castration resistant prostate cancer
80	Hematoxylin and eosin staining	Hamamatsu C9600 NanoZoomer 2.0-HT Digital slide scanner	80_staining	HE_Hamamatsu.ndpi	Harvard Dataverse	doi:10.7910/DVN/GG0D7G	http://dx.doi.org/10.7910/DVN/GG0D7G	castration resistant prostate cancer
83	Hematoxylin and eosin staining	Hamamatsu C9600 NanoZoomer 2.0-HT Digital slide scanner	83_staining	HE_Hamamatsu.ndpi	Harvard Dataverse	doi:10.7910/DVN/GG0D7G	http://dx.doi.org/10.7910/DVN/GG0D7G	castration resistant prostate cancer
85	Hematoxylin and eosin staining	Hamamatsu C9600 NanoZoomer 2.0-HT Digital slide scanner	85_staining	HE_Hamamatsu.ndpi	Harvard Dataverse	doi:10.7910/DVN/GG0D7G	http://dx.doi.org/10.7910/DVN/GG0D7G	castration resistant prostate cancer
87	Hematoxylin and eosin staining	Hamamatsu C9600 NanoZoomer 2.0-HT Digital slide scanner	87_staining	HE_Hamamatsu.ndpi	Harvard Dataverse	doi:10.7910/DVN/GG0D7G	http://dx.doi.org/10.7910/DVN/GG0D7G	castration resistant prostate cancer
88	Hematoxylin and eosin staining	Hamamatsu C9600 NanoZoomer 2.0-HT Digital slide scanner	88_staining	HE_Hamamatsu.ndpi	Harvard Dataverse	doi:10.7910/DVN/GG0D7G	http://dx.doi.org/10.7910/DVN/GG0D7G	castration resistant prostate cancer
92	Hematoxylin and eosin staining	Hamamatsu C9600 NanoZoomer 2.0-HT Digital slide scanner	92_staining	HE_Hamamatsu.ndpi	Harvard Dataverse	doi:10.7910/DVN/GG0D7G	http://dx.doi.org/10.7910/DVN/GG0D7G	castration resistant prostate cancer
93	Hematoxylin and eosin staining	Hamamatsu C9600 NanoZoomer 2.0-HT Digital slide scanner	93_staining	HE_Hamamatsu.ndpi	Harvard Dataverse	doi:10.7910/DVN/GG0D7G	http://dx.doi.org/10.7910/DVN/GG0D7G	castration resistant prostate cancer
95	Hematoxylin and eosin staining	Hamamatsu C9600 NanoZoomer 2.0-HT Digital slide scanner	95_staining	HE_Hamamatsu.ndpi	Harvard Dataverse	doi:10.7910/DVN/GG0D7G	http://dx.doi.org/10.7910/DVN/GG0D7G	castration resistant prostate cancer
96	Hematoxylin and eosin staining	Hamamatsu C9600 NanoZoomer 2.0-HT Digital slide scanner	96_staining	HE_Hamamatsu.ndpi	Harvard Dataverse	doi:10.7910/DVN/GG0D7G	http://dx.doi.org/10.7910/DVN/GG0D7G	lymph node metastasis
98	Hematoxylin and eosin staining	Hamamatsu C9600 NanoZoomer 2.0-HT Digital slide scanner	98_staining	HE_Hamamatsu.ndpi	Harvard Dataverse	doi:10.7910/DVN/GG0D7G	http://dx.doi.org/10.7910/DVN/GG0D7G	lymph node metastasis
100	Hematoxylin and eosin staining	Hamamatsu C9600 NanoZoomer 2.0-HT Digital slide scanner	100_staining	HE_Hamamatsu.ndpi	Harvard Dataverse	doi:10.7910/DVN/GG0D7G	http://dx.doi.org/10.7910/DVN/GG0D7G	lymph node metastasis
104	Hematoxylin and eosin staining	Hamamatsu C9600 NanoZoomer 2.0-HT Digital slide scanner	104_staining	HE_Hamamatsu.ndpi	Harvard Dataverse	doi:10.7910/DVN/GG0D7G	http://dx.doi.org/10.7910/DVN/GG0D7G	lymph node metastasis
106	Hematoxylin and eosin staining	Hamamatsu C9600 NanoZoomer 2.0-HT Digital slide scanner	106_staining	HE_Hamamatsu.ndpi	Harvard Dataverse	doi:10.7910/DVN/GG0D7G	http://dx.doi.org/10.7910/DVN/GG0D7G	lymph node metastasis
107	Hematoxylin and eosin staining	Hamamatsu C9600 NanoZoomer 2.0-HT Digital slide scanner	107_staining	HE_Hamamatsu.ndpi	Harvard Dataverse	doi:10.7910/DVN/GG0D7G	http://dx.doi.org/10.7910/DVN/GG0D7G	lymph node metastasis
108	Hematoxylin and eosin staining	Hamamatsu C9600 NanoZoomer 2.0-HT Digital slide scanner	108_staining	HE_Hamamatsu.ndpi	Harvard Dataverse	doi:10.7910/DVN/GG0D7G	http://dx.doi.org/10.7910/DVN/GG0D7G	distant metastasis
110	Hematoxylin and eosin staining	Hamamatsu C9600 NanoZoomer 2.0-HT Digital slide scanner	110_staining	HE_Hamamatsu.ndpi	Harvard Dataverse	doi:10.7910/DVN/GG0D7G	http://dx.doi.org/10.7910/DVN/GG0D7G	benign prostatic hyperplasia
111	Hematoxylin and eosin staining	Hamamatsu C9600 NanoZoomer 2.0-HT Digital slide scanner	111_staining	HE_Hamamatsu.ndpi	Harvard Dataverse	doi:10.7910/DVN/GG0D7G	http://dx.doi.org/10.7910/DVN/GG0D7G	benign prostatic hyperplasia
115	Hematoxylin and eosin staining	Hamamatsu C9600 NanoZoomer 2.0-HT Digital slide scanner	115_staining	HE_Hamamatsu.ndpi	Harvard Dataverse	doi:10.7910/DVN/GG0D7G	http://dx.doi.org/10.7910/DVN/GG0D7G	benign prostatic hyperplasia
116	Hematoxylin and eosin staining	Hamamatsu C9600 NanoZoomer 2.0-HT Digital slide scanner	116_staining	HE_Hamamatsu.ndpi	Harvard Dataverse	doi:10.7910/DVN/GG0D7G	http://dx.doi.org/10.7910/DVN/GG0D7G	benign prostatic hyperplasia
121	Hematoxylin and eosin staining	Hamamatsu C9600 NanoZoomer 2.0-HT Digital slide scanner	121_staining	HE_Hamamatsu.ndpi	Harvard Dataverse	doi:10.7910/DVN/GG0D7G	http://dx.doi.org/10.7910/DVN/GG0D7G	benign prostatic hyperplasia
126	Hematoxylin and eosin staining	Hamamatsu C9600 NanoZoomer 2.0-HT Digital slide scanner	126_staining	HE_Hamamatsu.ndpi	Harvard Dataverse	doi:10.7910/DVN/GG0D7G	http://dx.doi.org/10.7910/DVN/GG0D7G	benign prostatic hyperplasia
132	Hematoxylin and eosin staining	Hamamatsu C9600 NanoZoomer 2.0-HT Digital slide scanner	132_staining	HE_Hamamatsu.ndpi	Harvard Dataverse	doi:10.7910/DVN/GG0D7G	http://dx.doi.org/10.7910/DVN/GG0D7G	benign prostatic hyperplasia
133	Hematoxylin and eosin staining	Hamamatsu C9600 NanoZoomer 2.0-HT Digital slide scanner	133_staining	HE_Hamamatsu.ndpi	Harvard Dataverse	doi:10.7910/DVN/GG0D7G	http://dx.doi.org/10.7910/DVN/GG0D7G	benign prostatic hyperplasia
134	Hematoxylin and eosin staining	Hamamatsu C9600 NanoZoomer 2.0-HT Digital slide scanner	134_staining	HE_Hamamatsu.ndpi	Harvard Dataverse	doi:10.7910/DVN/GG0D7G	http://dx.doi.org/10.7910/DVN/GG0D7G	benign prostatic hyperplasia
141	Hematoxylin and eosin staining	Hamamatsu C9600 NanoZoomer 2.0-HT Digital slide scanner	141_staining	HE_Hamamatsu.ndpi	Harvard Dataverse	doi:10.7910/DVN/GG0D7G	http://dx.doi.org/10.7910/DVN/GG0D7G	benign prostatic hyperplasia
142	Hematoxylin and eosin staining	Hamamatsu C9600 NanoZoomer 2.0-HT Digital slide scanner	142_staining	HE_Hamamatsu.ndpi	Harvard Dataverse	doi:10.7910/DVN/GG0D7G	http://dx.doi.org/10.7910/DVN/GG0D7G	benign prostatic hyperplasia
147	Hematoxylin and eosin staining	Hamamatsu C9600 NanoZoomer 2.0-HT Digital slide scanner	147_staining	HE_Hamamatsu.ndpi	Harvard Dataverse	doi:10.7910/DVN/GG0D7G	http://dx.doi.org/10.7910/DVN/GG0D7G	benign prostatic hyperplasia
148	Hematoxylin and eosin staining	Hamamatsu C9600 NanoZoomer 2.0-HT Digital slide scanner	148_staining	HE_Hamamatsu.ndpi	Harvard Dataverse	doi:10.7910/DVN/GG0D7G	http://dx.doi.org/10.7910/DVN/GG0D7G	benign prostatic hyperplasia
149	Hematoxylin and eosin staining	Hamamatsu C9600 NanoZoomer 2.0-HT Digital slide scanner	149_staining	HE_Hamamatsu.ndpi	Harvard Dataverse	doi:10.7910/DVN/GG0D7G	http://dx.doi.org/10.7910/DVN/GG0D7G	benign prostatic hyperplasia
152	Hematoxylin and eosin staining	Hamamatsu C9600 NanoZoomer 2.0-HT Digital slide scanner	152_staining	HE_Hamamatsu.ndpi	Harvard Dataverse	doi:10.7910/DVN/GG0D7G	http://dx.doi.org/10.7910/DVN/GG0D7G	benign prostatic hyperplasia
156	Hematoxylin and eosin staining	Hamamatsu C9600 NanoZoomer 2.0-HT Digital slide scanner	156_staining	HE_Hamamatsu.ndpi	Harvard Dataverse	doi:10.7910/DVN/GG0D7G	http://dx.doi.org/10.7910/DVN/GG0D7G	benign prostatic hyperplasia
CRPC1	Hematoxylin and eosin staining	Hamamatsu C9600 NanoZoomer 2.0-HT Digital slide scanner	CRPC1_whole tissue_staining	B12-7405_8.ndpi	Harvard Dataverse	doi:10.7910/DVN/GG0D7G	http://dx.doi.org/10.7910/DVN/GG0D7G	castration resistant prostate cancer
IDCP1	Hematoxylin and eosin staining	Hamamatsu C9600 NanoZoomer 2.0-HT Digital slide scanner	IDCP1_whole tissue_staining	B05-41379_10.ndpi	Harvard Dataverse	doi:10.7910/DVN/GG0D7G	http://dx.doi.org/10.7910/DVN/GG0D7G	intra-ductal carcinoma of the prostate
